# Supplementary material for: Weight Loss in Nonalcoholic Fatty Liver Disease Patients in an Ambulatory Care Setting Is Largely Unsuccessful but Correlates with Frequency of Clinic Visits
Source: PLoS One. 2014 Nov 6;9(11):e111808. doi: 10.1371/journal.pone.0111808 (PMC4222918; doi:10.1371/journal.pone.0111808)
Supplement: Table S1 — Relevant clinical data associated with the 924 patients included in the study. (XLSX) [file pone.0111808.s002.xlsx]

## Sheet: Sheet1
PATIENT_ID	Diabetes	Hyperlipidemia	Htn	Psych_comotbidity	Initial_BMI	Final_BMI	Weight_loss_no_loss_category	Sex	Race	Expired	AGE	Duration_follow_up	Total_visits	Distinct_years	Avg_visits_year
Patient_1	0	0	0	0	24	25.5	finwt_within5%	Male	White	0	68	43.5	6	4	1.5
Patient_2	0	0	0	0	30	30	finwt_within5%	Male	White	0	57	1	2	1	2
Patient_3	0	1	0	1	26.5	26	finwt_within5%	Male	White	0	57	10.5	2	2	1
Patient_4	0	0	0	0	25	27.5	finwt_gain>5%	Male	White	0	58	21	5	3	1.5
Patient_5	0	0	0	0	44.5	46	finwt_within5%	Female	White	0	30	1	2	1	2
Patient_6	0	0	0	0	32.5	32	finwt_within5%	Female	White	0	70	1	2	1	2
Patient_7	0	0	0	0	35.5	36.5	finwt_within5%	Male	White	0	38	8.5	3	1	3
Patient_8	0	1	0	0	24.5	27	finwt_gain>5%	Male	Asian	0	38	42	7	5	1.5
Patient_9	0	0	0	0	34.5	35.5	finwt_within5%	Male	Not Specified	0	32	1.5	2	1	2
Patient_10	0	1	0	0	29	29	finwt_within5%	Male	White	0	53	1	2	2	1
Patient_11	0	0	0	0	36.5	37.5	finwt_within5%	Male	White	0	42	60	11	6	2
Patient_12	0	0	0	0	35	34	finwt_within5%	Male	White	0	46	1.5	2	1	2
Patient_13	0	0	0	0	26	26	finwt_within5%	Male	White	0	59	3	3	1	3
Patient_14	0	0	0	0	31	31	finwt_within5%	Female	White	0	60	25.5	3	3	1
Patient_15	0	0	0	0	43	42.5	finwt_within5%	Male	White	0	44	6	2	2	1
Patient_16	0	0	1	0	32	32	finwt_within5%	Male	White	0	66	25.5	5	3	1.5
Patient_17	0	0	0	0	26.5	27.5	finwt_within5%	Male	White	0	52	1.5	2	1	2
Patient_18	0	0	0	0	42.5	44.5	finwt_within5%	Female	White	0	52	8.5	2	2	1
Patient_19	0	0	0	0	35.5	32.5	finwt_loss>5%	Male	White	0	56	21.5	5	3	1.5
Patient_20	0	1	1	1	37.5	35.5	finwt_within5%	Female	White	1	81	34.5	2	2	1
Patient_21	0	1	0	0	35.5	31	finwt_loss>5%	Female	Black or African American	0	63	13	3	2	1.5
Patient_22	0	1	0	0	27.5	30	finwt_gain>5%	Female	White	0	60	13.5	4	2	2
Patient_23	0	0	0	0	36	35.5	finwt_within5%	Female	White	0	51	16	2	2	1
Patient_24	0	0	0	0	33	31	finwt_loss>5%	Male	White	0	38	10	2	1	2
Patient_25	0	0	0	0	36	34	finwt_loss>5%	Male	White	0	61	8.5	3	1	3
Patient_26	0	0	0	0	47.5	41.5	finwt_loss>5%	Female	White	0	53	22.5	4	3	1.5
Patient_27	0	0	0	0	29	29	finwt_within5%	Male	White	0	51	2	2	1	2
Patient_28	0	0	0	1	27.5	27	finwt_within5%	Female	White	0	51	8	4	1	4
Patient_29	0	0	0	0	38	38	finwt_within5%	Female	White	0	57	18	3	3	1
Patient_30	0	0	0	0	28.5	28.5	finwt_within5%	Female	White	0	64	12	3	2	1.5
Patient_31	0	0	0	0	28.5	28	finwt_within5%	Female	White	0	30	7	2	2	1
Patient_32	0	0	0	0	29	28.5	finwt_within5%	Male	White	0	63	6	2	1	2
Patient_33	0	0	0	0	42	41	finwt_within5%	Female	White	0	65	3.5	3	1	3
Patient_34	0	0	0	0	40.5	40	finwt_within5%	Male	White	0	37	10	3	2	1.5
Patient_35	0	0	0	0	29.5	29.5	finwt_within5%	Male	White	0	34	1.5	2	1	2
Patient_36	0	0	0	0	36	38.5	finwt_gain>5%	Female	White	0	49	23	4	3	1.5
Patient_37	0	0	0	0	23.5	25	finwt_gain>5%	Female	White	0	57	31	3	3	1
Patient_38	0	0	0	0	48	48	finwt_within5%	Female	White	0	50	1	2	1	2
Patient_39	0	1	0	0	26	28.5	finwt_gain>5%	Female	White	0	44	27.5	2	2	1
Patient_40	1	0	0	0	29.5	30	finwt_within5%	Male	Black or African American	0	62	15.5	3	3	1
Patient_41	0	1	0	0	27.5	28.5	finwt_within5%	Male	White	0	42	12.5	3	2	1.5
Patient_42	1	1	1	1	30.5	26	finwt_loss>5%	Female	White	0	72	29	5	4	1.5
Patient_43	0	0	0	0	31	31	finwt_within5%	Female	Asian	0	67	13.5	2	2	1
Patient_44	0	0	0	0	50	60	finwt_gain>5%	Male	White	0	68	41	9	4	2.5
Patient_45	0	0	0	0	31	29.5	finwt_within5%	Female	White	0	58	13	2	2	1
Patient_46	0	0	0	0	31	32.5	finwt_within5%	Male	Not Specified	0	38	2	2	2	1
Patient_47	0	1	1	0	28.5	27.5	finwt_within5%	Female	White	0	62	11.5	4	2	2
Patient_48	0	0	0	0	28.5	27	finwt_within5%	Male	White	0	41	11.5	2	2	1
Patient_49	0	0	0	0	25	25.5	finwt_within5%	Female	White	0	23	17	6	2	3
Patient_50	0	1	1	0	34	27.5	finwt_loss>5%	Female	White	0	62	13	2	2	1
Patient_51	0	0	0	0	35.5	35.5	finwt_within5%	Male	White	0	60	3	2	2	1
Patient_52	0	0	0	0	28	27.5	finwt_within5%	Male	White	0	56	5.5	2	1	2
Patient_53	0	0	0	0	21.5	21.5	finwt_within5%	Male	White	0	47	12.5	2	2	1
Patient_54	0	0	0	0	26.5	28.5	finwt_gain>5%	Male	White	0	32	1.5	2	2	1
Patient_55	0	0	0	0	39.5	41	finwt_within5%	Female	White	0	57	9	2	2	1
Patient_56	0	0	0	0	27.5	25.5	finwt_loss>5%	Female	White	0	52	11	3	1	3
Patient_57	1	0	1	1	37	39.5	finwt_gain>5%	Female	White	0	40	6.5	2	2	1
Patient_58	0	0	0	0	28	27.5	finwt_within5%	Female	White	1	55	1	2	1	2
Patient_59	1	1	0	0	48.5	48.5	finwt_within5%	Female	White	0	33	58.5	4	2	2
Patient_60	0	0	0	0	23	23	finwt_within5%	Male	Not Specified	0	44	15.5	3	2	1.5
Patient_61	0	1	1	0	30	30	finwt_within5%	Male	White	0	42	1.5	2	1	2
Patient_62	0	0	0	0	34	33	finwt_within5%	Male	White	0	43	3	2	1	2
Patient_63	0	0	0	0	37.5	41.5	finwt_gain>5%	Female	White	0	63	4	2	1	2
Patient_64	0	0	0	0	38	38	finwt_within5%	Female	White	0	57	12	4	2	2
Patient_65	0	1	1	0	40	39.5	finwt_within5%	Male	White	0	53	3.5	2	2	1
Patient_66	0	1	1	0	35	35.5	finwt_within5%	Female	White	0	63	46.5	11	5	2
Patient_67	0	0	0	0	27.5	26	finwt_within5%	Female	White	0	59	43.5	11	5	2
Patient_68	0	1	1	0	38	34	finwt_loss>5%	Male	White	0	56	62.5	18	6	3
Patient_69	1	1	1	0	29.5	28	finwt_loss>5%	Male	White	0	57	7.5	3	1	3
Patient_70	0	0	0	0	34	35	finwt_within5%	Male	White	0	58	1	2	1	2
Patient_71	0	0	0	0	33.5	33.5	finwt_within5%	Male	White	0	61	1.5	2	1	2
Patient_72	0	0	0	1	35.5	37.5	finwt_gain>5%	Female	White	0	54	21	3	2	1.5
Patient_73	0	0	0	0	30	30.5	finwt_within5%	Male	White	0	36	13.5	4	2	2
Patient_74	0	0	0	1	29	28.5	finwt_within5%	Male	White	0	39	20	5	3	1.5
Patient_75	0	0	0	0	35.5	30	finwt_loss>5%	Female	White	0	57	69.5	5	3	1.5
Patient_76	0	1	0	0	40	40	finwt_within5%	Male	White	0	57	8	3	2	1.5
Patient_77	0	0	0	0	32.5	33	finwt_within5%	Female	White	0	50	45	6	5	1
Patient_78	0	0	0	0	32.5	32.5	finwt_within5%	Female	White	0	50	3	2	1	2
Patient_79	0	0	0	0	32.5	33	finwt_within5%	Female	White	0	53	3	2	1	2
Patient_80	1	1	1	0	42	40.5	finwt_loss>5%	Female	White	0	62	49	10	5	2
Patient_81	0	0	0	0	34.5	33	finwt_within5%	Male	White	0	48	1	2	1	2
Patient_82	0	0	0	0	27	31	finwt_within5%	Male	Asian	0	35	25	4	3	1.5
Patient_83	0	0	0	0	27	29	finwt_within5%	Male	White	0	55	59.5	7	6	1
Patient_84	1	1	0	0	35.5	33	finwt_loss>5%	Female	White	0	75	19	5	3	1.5
Patient_85	1	1	0	0	32.5	34	finwt_within5%	Female	White	0	45	35.5	10	4	2.5
Patient_86	0	1	0	0	35	33	finwt_loss>5%	Male	White	0	42	3	3	1	3
Patient_87	0	1	0	0	40.5	40	finwt_within5%	Male	White	0	64	3.5	2	2	1
Patient_88	0	0	0	0	32	33	finwt_within5%	Female	White	0	60	13.5	3	3	1
Patient_89	1	1	0	0	35.5	38	finwt_gain>5%	Male	White	0	73	12.5	3	2	1.5
Patient_90	0	0	0	0	27.5	28	finwt_within5%	Male	White	0	42	1.5	2	2	1
Patient_91	0	0	0	0	31.5	34.5	finwt_gain>5%	Male	White	0	40	51	8	4	2
Patient_92	0	0	0	0	33.5	33	finwt_within5%	Female	White	0	70	7.5	3	2	1.5
Patient_93	0	0	0	0	28.5	28	finwt_within5%	Male	White	0	70	2	2	2	1
Patient_94	0	0	0	0	36.5	34.5	finwt_within5%	Female	White	0	61	14	5	2	2.5
Patient_95	1	0	0	0	51.5	53	finwt_within5%	Female	White	0	60	3	2	1	2
Patient_96	0	1	1	0	34.5	36.5	finwt_within5%	Female	White	0	56	24.5	7	3	2.5
Patient_97	0	0	0	1	43.5	40	finwt_loss>5%	Female	White	0	51	13.5	3	2	1.5
Patient_98	0	0	0	0	42	42	finwt_within5%	Male	White	0	49	10.5	4	2	2
Patient_99	0	1	1	0	36	35.5	finwt_within5%	Male	White	0	41	6	2	2	1
Patient_100	0	0	1	0	50.5	53	finwt_gain>5%	Female	White	0	45	39.5	7	4	2
Patient_101	0	1	0	0	27	26.5	finwt_within5%	Female	White	0	63	4.5	2	2	1
Patient_102	0	1	1	0	26.5	27	finwt_within5%	Male	White	0	36	27	7	3	2.5
Patient_103	1	0	0	0	44.5	42	finwt_loss>5%	Female	White	0	30	52.5	9	5	2
Patient_104	0	0	0	0	30	28.5	finwt_loss>5%	Female	White	0	70	3.5	2	2	1
Patient_105	1	0	1	1	31	31	finwt_within5%	Female	White	0	37	2.5	2	2	1
Patient_106	0	0	0	0	32.5	34	finwt_gain>5%	Male	White	0	44	5	2	2	1
Patient_107	0	0	0	1	22	22	finwt_within5%	Male	White	0	23	5.5	3	2	1.5
Patient_108	1	1	0	0	57.5	60	finwt_within5%	Female	White	0	63	1.5	2	1	2
Patient_109	0	0	0	0	39	39	finwt_within5%	Male	White	0	40	5	3	2	1.5
Patient_110	0	0	0	0	45.5	50.5	finwt_gain>5%	Female	White	0	45	27.5	3	2	1.5
Patient_111	0	0	0	0	31	35.5	finwt_gain>5%	Male	White	0	63	47.5	8	5	1.5
Patient_112	0	0	1	0	31.5	29	finwt_loss>5%	Male	White	0	46	13.5	4	2	2
Patient_113	0	0	0	0	30.5	30	finwt_within5%	Male	White	0	40	1	2	1	2
Patient_114	0	0	0	0	35.5	38.5	finwt_gain>5%	Male	White	0	30	13.5	4	2	2
Patient_115	0	0	0	0	30.5	30.5	finwt_within5%	Female	White	0	57	1.5	2	1	2
Patient_116	1	1	0	0	38	36	finwt_loss>5%	Male	White	0	49	8.5	3	2	1.5
Patient_117	0	1	0	0	29.5	27	finwt_loss>5%	Male	White	0	41	12.5	3	2	1.5
Patient_118	0	0	0	0	25.5	30	finwt_gain>5%	Male	White	0	43	5	3	2	1.5
Patient_119	0	0	0	0	26.5	27	finwt_within5%	Female	Not Specified	0	56	5	3	1	3
Patient_120	0	0	0	0	39	40.5	finwt_within5%	Female	White	0	63	15.5	3	2	1.5
Patient_121	0	1	0	0	30	31.5	finwt_gain>5%	Male	White	0	53	26	4	3	1.5
Patient_122	1	0	0	0	31	34.5	finwt_gain>5%	Female	White	0	65	28.5	6	4	1.5
Patient_123	1	1	1	0	42	37.5	finwt_loss>5%	Female	White	0	57	2.5	3	2	1.5
Patient_124	1	0	1	0	33.5	34.5	finwt_within5%	Female	White	0	58	55	13	6	2
Patient_125	0	1	1	0	28.5	28.5	finwt_within5%	Male	White	0	37	27	7	3	2.5
Patient_126	0	0	0	0	26	25	finwt_within5%	Male	Asian	0	32	5.5	3	2	1.5
Patient_127	0	0	0	0	22.5	23	finwt_within5%	Male	White	0	31	6.5	4	1	4
Patient_128	0	0	0	0	54	56	finwt_within5%	Female	White	0	46	15.5	4	2	2
Patient_129	0	0	1	1	52.5	46.5	finwt_loss>5%	Male	White	0	50	17.5	6	3	2
Patient_130	0	0	0	0	27	26.5	finwt_within5%	Male	White	0	54	8.5	4	1	4
Patient_131	0	0	0	0	38	36.5	finwt_within5%	Female	White	0	31	7	3	2	1.5
Patient_132	0	0	0	0	44	44	finwt_within5%	Female	White	0	50	1	2	1	2
Patient_133	0	0	0	0	38.5	38	finwt_within5%	Female	Not Specified	0	38	4.5	2	2	1
Patient_134	0	0	0	0	32.5	32	finwt_within5%	Male	Not Specified	0	28	1.5	2	1	2
Patient_135	0	1	0	0	39	38	finwt_within5%	Male	White	0	53	26.5	5	3	1.5
Patient_136	0	0	0	0	29.5	31	finwt_within5%	Male	White	0	44	8	4	1	4
Patient_137	0	0	0	0	40	35	finwt_loss>5%	Male	White	0	46	44	8	4	2
Patient_138	1	0	1	0	49.5	48.5	finwt_within5%	Female	White	0	45	2	2	2	1
Patient_139	0	0	0	0	43.5	44.5	finwt_within5%	Male	White	0	49	2	2	1	2
Patient_140	0	0	0	0	28	23	finwt_loss>5%	Male	Asian	0	35	9.5	3	2	1.5
Patient_141	0	0	0	0	44.5	45	finwt_within5%	Female	White	0	60	1	2	1	2
Patient_142	1	1	1	0	41	30.5	finwt_loss>5%	Female	White	0	60	8	2	1	2
Patient_143	1	1	1	1	31	33	finwt_within5%	Male	White	0	54	26	3	3	1
Patient_144	0	0	0	0	25	22	finwt_loss>5%	Female	Not Specified	0	44	5	3	1	3
Patient_145	0	0	0	0	38.5	38.5	finwt_within5%	Male	White	0	43	1.5	2	1	2
Patient_146	0	1	1	0	28	28	finwt_within5%	Male	Not Specified	0	53	29	3	2	1.5
Patient_147	0	0	0	0	29.5	29.5	finwt_within5%	Male	White	0	32	3	2	2	1
Patient_148	0	0	0	0	35	34	finwt_within5%	Male	Not Specified	0	68	2	2	1	2
Patient_149	0	0	0	0	29.5	28	finwt_loss>5%	Female	White	0	53	36.5	3	3	1
Patient_150	1	1	0	0	34	33.5	finwt_within5%	Female	White	0	65	2	2	2	1
Patient_151	0	0	0	0	29	28	finwt_within5%	Male	White	0	69	4	2	2	1
Patient_152	0	1	0	0	33	35.5	finwt_gain>5%	Male	White	0	22	18	4	3	1.5
Patient_153	0	0	0	0	38.5	38.5	finwt_within5%	Male	White	0	42	0.5	2	1	2
Patient_154	0	0	0	0	33.5	33	finwt_within5%	Male	White	0	73	8.5	2	2	1
Patient_155	0	0	0	0	27	26	finwt_within5%	Female	White	0	63	3.5	2	2	1
Patient_156	0	0	0	0	26	27	finwt_within5%	Female	White	0	60	17.5	2	2	1
Patient_157	0	0	0	0	41.5	41	finwt_within5%	Female	White	0	63	1	2	1	2
Patient_158	0	0	0	0	45.5	44.5	finwt_within5%	Female	White	0	57	2	2	1	2
Patient_159	1	0	1	0	32.5	32.5	finwt_within5%	Male	White	0	69	5	3	2	1.5
Patient_160	0	0	0	0	63	65.5	finwt_within5%	Female	White	0	60	24.5	5	3	1.5
Patient_161	0	0	0	0	28	21.5	finwt_loss>5%	Female	White	0	53	1.5	2	1	2
Patient_162	0	0	0	0	33.5	31	finwt_loss>5%	Female	White	0	39	3	3	1	3
Patient_163	0	0	0	0	42.5	24	finwt_loss>5%	Female	White	0	53	29	4	3	1.5
Patient_164	0	1	0	0	35.5	32	finwt_loss>5%	Female	White	0	56	7	3	2	1.5
Patient_165	0	0	0	0	35	22.5	finwt_loss>5%	Female	White	0	40	28.5	6	3	2
Patient_166	0	0	1	1	30.5	30	finwt_within5%	Female	White	0	54	4.5	2	1	2
Patient_167	1	1	1	0	32.5	31	finwt_loss>5%	Female	White	0	74	14.5	4	2	2
Patient_168	0	1	0	0	22.5	21.5	finwt_within5%	Female	White	0	74	2	2	1	2
Patient_169	1	1	1	0	35.5	35	finwt_within5%	Female	White	0	54	2.5	2	1	2
Patient_170	1	1	0	1	32	31.5	finwt_within5%	Female	White	0	49	58.5	12	6	2
Patient_171	0	0	0	0	40	37	finwt_loss>5%	Female	White	0	45	14.5	3	2	1.5
Patient_172	1	1	1	0	37	36.5	finwt_within5%	Male	White	0	64	14	3	2	1.5
Patient_173	0	0	0	0	28.5	29	finwt_within5%	Male	White	0	47	43	4	4	1
Patient_174	1	0	0	0	42	40.5	finwt_loss>5%	Female	White	0	65	53.5	9	6	1.5
Patient_175	1	1	0	1	33	32.5	finwt_within5%	Female	White	0	62	21.5	3	2	1.5
Patient_176	0	1	1	0	30.5	30	finwt_within5%	Female	White	0	49	60	8	5	1.5
Patient_177	1	0	0	0	35	35	finwt_within5%	Male	White	0	58	1	2	1	2
Patient_178	0	0	1	0	23	22.5	finwt_within5%	Female	Asian	0	60	6	2	1	2
Patient_179	0	0	0	0	39.5	40	finwt_within5%	Female	White	0	82	11	2	2	1
Patient_180	0	0	0	0	28	28	finwt_within5%	Male	White	0	46	2	2	1	2
Patient_181	0	0	1	0	40	39.5	finwt_within5%	Female	White	0	47	2	2	1	2
Patient_182	1	1	1	1	38.5	39	finwt_within5%	Male	White	0	54	13	2	2	1
Patient_183	0	0	0	0	28.5	29	finwt_within5%	Male	White	0	53	49	5	4	1.5
Patient_184	0	0	0	0	30	32.5	finwt_gain>5%	Male	White	0	43	62	5	2	2.5
Patient_185	0	0	0	0	26.5	26	finwt_within5%	Male	White	0	34	3	2	1	2
Patient_186	0	1	0	1	38.5	37	finwt_within5%	Female	White	0	67	20	5	3	1.5
Patient_187	0	0	0	0	23	23.5	finwt_within5%	Female	White	0	60	3	2	1	2
Patient_188	0	0	0	0	40.5	37.5	finwt_loss>5%	Male	White	0	61	14	4	2	2
Patient_189	1	1	1	0	29.5	30.5	finwt_within5%	Female	White	0	59	14.5	4	3	1.5
Patient_190	1	1	1	0	29.5	29.5	finwt_within5%	Male	White	0	54	2	2	1	2
Patient_191	0	0	0	0	25	23.5	finwt_loss>5%	Male	White	0	52	1	2	1	2
Patient_192	0	0	0	0	36	36	finwt_within5%	Male	White	0	51	1	2	1	2
Patient_193	0	0	0	0	34.5	34.5	finwt_within5%	Female	White	0	43	7	2	2	1
Patient_194	0	1	0	1	33.5	33	finwt_within5%	Female	White	0	48	0.5	2	1	2
Patient_195	0	0	0	0	36	34	finwt_loss>5%	Female	White	0	47	64	7	5	1.5
Patient_196	0	1	0	0	42	39	finwt_loss>5%	Male	White	0	34	41	6	4	1.5
Patient_197	0	0	0	0	28	35	finwt_gain>5%	Male	White	0	45	14.5	4	3	1.5
Patient_198	0	0	0	1	30	33.5	finwt_gain>5%	Male	White	0	27	32.5	5	4	1.5
Patient_199	0	0	0	1	30.5	31	finwt_within5%	Female	White	0	38	8	3	2	1.5
Patient_200	0	0	0	0	32.5	30.5	finwt_loss>5%	Female	White	0	36	7	2	1	2
Patient_201	0	0	0	0	27	27.5	finwt_within5%	Male	White	0	62	9	3	2	1.5
Patient_202	0	0	0	0	30.5	35.5	finwt_gain>5%	Female	White	0	62	50	4	4	1
Patient_203	0	0	0	0	27.5	28.5	finwt_within5%	Female	White	0	61	1	2	1	2
Patient_204	0	1	0	1	27.5	31.5	finwt_gain>5%	Male	White	0	58	14	4	3	1.5
Patient_205	0	0	1	0	39.5	46.5	finwt_gain>5%	Female	White	0	60	14.5	3	3	1
Patient_206	1	0	1	0	38	38	finwt_within5%	Female	White	0	59	40.5	8	5	1.5
Patient_207	0	0	0	0	29.5	29	finwt_within5%	Female	White	0	57	5.5	3	2	1.5
Patient_208	0	0	0	0	28.5	29.5	finwt_within5%	Female	White	0	46	1	2	1	2
Patient_209	0	0	0	0	26.5	27.5	finwt_within5%	Male	White	0	34	8	3	1	3
Patient_210	0	0	0	0	34	32.5	finwt_within5%	Male	White	0	64	1	2	1	2
Patient_211	0	0	0	0	16.5	18	finwt_gain>5%	Female	White	0	60	1	2	1	2
Patient_212	0	0	0	0	28.5	26.5	finwt_loss>5%	Female	White	0	61	11.5	4	2	2
Patient_213	1	1	1	0	28	28.5	finwt_within5%	Male	White	0	58	6.5	3	2	1.5
Patient_214	0	0	0	0	28	27.5	finwt_within5%	Female	White	0	60	4	2	1	2
Patient_215	0	0	0	0	32	33.5	finwt_within5%	Male	White	0	58	59.5	11	6	2
Patient_216	0	0	0	0	31.5	34.5	finwt_gain>5%	Male	White	0	48	62.5	10	6	1.5
Patient_217	0	1	1	1	21.5	29.5	finwt_gain>5%	Female	White	0	53	44	4	4	1
Patient_218	0	0	0	0	26	27.5	finwt_gain>5%	Female	White	0	47	5.5	3	2	1.5
Patient_219	0	0	0	0	54.5	53.5	finwt_within5%	Female	White	0	42	7	4	2	2
Patient_220	0	1	0	0	24.5	26.5	finwt_gain>5%	Male	White	0	21	39.5	9	3	3
Patient_221	1	0	0	0	33.5	33.5	finwt_within5%	Female	White	0	54	9	4	2	2
Patient_222	0	0	0	0	32	31.5	finwt_within5%	Male	White	0	50	50	8	4	2
Patient_223	0	1	0	0	36	36.5	finwt_within5%	Female	White	0	41	38.5	6	4	1.5
Patient_224	0	0	0	0	31.5	33.5	finwt_within5%	Male	White	0	45	59.5	10	5	2
Patient_225	0	1	0	0	26	33.5	finwt_gain>5%	Female	White	0	45	63	2	2	1
Patient_226	1	0	0	1	28.5	29	finwt_within5%	Male	White	0	24	1.5	3	1	3
Patient_227	0	0	0	0	30	28.5	finwt_within5%	Female	White	0	84	18	4	2	2
Patient_228	1	1	1	0	32	33	finwt_within5%	Female	White	0	66	3.5	2	1	2
Patient_229	1	0	1	0	34	29.5	finwt_loss>5%	Female	White	0	65	50.5	8	5	1.5
Patient_230	1	1	0	0	22.5	22.5	finwt_within5%	Female	White	0	66	37.5	5	4	1.5
Patient_231	1	1	1	0	34.5	34.5	finwt_within5%	Female	White	0	61	1	2	1	2
Patient_232	1	0	0	0	29	29.5	finwt_within5%	Male	White	0	62	39.5	4	4	1
Patient_233	0	0	1	0	33.5	32.5	finwt_within5%	Male	White	0	68	17.5	4	2	2
Patient_234	1	1	1	0	37	36.5	finwt_within5%	Male	White	0	60	3	2	1	2
Patient_235	1	1	1	0	29.5	31.5	finwt_gain>5%	Female	White	0	57	17.5	5	2	2.5
Patient_236	0	0	0	0	24	23	finwt_loss>5%	Female	White	0	56	1	2	1	2
Patient_237	0	0	0	0	20	24	finwt_gain>5%	Female	White	0	50	17	4	2	2
Patient_238	0	0	0	0	32	31.5	finwt_within5%	Male	White	0	43	1	2	1	2
Patient_239	1	1	0	0	32.5	27.5	finwt_loss>5%	Male	Black or African American	0	39	36.5	7	4	2
Patient_240	0	0	0	0	33.5	33	finwt_within5%	Male	White	0	43	7.5	3	2	1.5
Patient_241	0	0	0	0	43.5	42	finwt_within5%	Female	White	0	31	1	2	1	2
Patient_242	0	0	0	0	32	29	finwt_loss>5%	Male	White	0	38	7	2	2	1
Patient_243	0	0	0	0	48.5	39.5	finwt_loss>5%	Female	White	0	29	32.5	5	3	1.5
Patient_244	0	0	0	0	39	40.5	finwt_within5%	Female	White	0	33	3.5	3	1	3
Patient_245	1	0	1	0	33.5	34	finwt_within5%	Male	White	0	67	1	2	1	2
Patient_246	1	0	0	0	45.5	50	finwt_gain>5%	Female	White	0	54	11.5	2	2	1
Patient_247	0	0	0	0	41	39	finwt_loss>5%	Female	White	0	50	7	3	2	1.5
Patient_248	0	0	0	0	30.5	30.5	finwt_within5%	Female	White	0	31	2	2	1	2
Patient_249	0	0	0	0	26.5	26.5	finwt_within5%	Male	White	0	33	15.5	2	2	1
Patient_250	0	0	0	0	40.5	41	finwt_within5%	Female	White	0	70	11.5	2	2	1
Patient_251	0	0	0	0	32.5	29	finwt_loss>5%	Male	White	0	70	7	3	2	1.5
Patient_252	0	0	0	0	27	29.5	finwt_gain>5%	Female	White	0	70	20	8	3	2.5
Patient_253	0	0	0	0	26.5	27	finwt_within5%	Female	White	0	67	6	2	1	2
Patient_254	0	0	0	0	41.5	39.5	finwt_within5%	Female	White	0	67	11	3	2	1.5
Patient_255	0	0	0	0	11	24.5	finwt_gain>5%	Male	White	0	65	24.5	3	3	1
Patient_256	0	0	0	0	20	21.5	finwt_gain>5%	Female	White	0	64	17	8	2	4
Patient_257	0	1	0	0	36.5	31.5	finwt_loss>5%	Female	White	0	60	18.5	4	2	2
Patient_258	1	1	1	1	29.5	28	finwt_within5%	Female	White	0	82	6.5	2	2	1
Patient_259	1	1	1	1	22.5	23	finwt_within5%	Female	White	0	61	6	2	2	1
Patient_260	0	0	0	0	47.5	40.5	finwt_loss>5%	Male	White	0	60	7	3	2	1.5
Patient_261	0	1	0	0	46.5	47	finwt_within5%	Male	White	0	60	12.5	3	2	1.5
Patient_262	0	0	0	0	37	37	finwt_within5%	Female	White	0	54	23	5	3	1.5
Patient_263	0	0	0	0	27	27.5	finwt_within5%	Male	White	0	50	11.5	2	2	1
Patient_264	0	0	0	0	37	40.5	finwt_gain>5%	Male	White	0	37	32.5	6	4	1.5
Patient_265	0	1	0	0	29	29	finwt_within5%	Male	White	0	43	5.5	3	2	1.5
Patient_266	0	0	0	0	24.5	24.5	finwt_within5%	Male	Black or African American	0	52	4.5	2	1	2
Patient_267	0	0	0	0	33.5	32	finwt_within5%	Female	White	0	47	1.5	2	1	2
Patient_268	1	1	1	0	38	38.5	finwt_within5%	Male	White	0	26	1.5	2	1	2
Patient_269	0	0	0	0	35	35	finwt_within5%	Male	White	0	23	10.5	3	2	1.5
Patient_270	0	0	0	0	30.5	31	finwt_within5%	Female	White	0	83	1	2	1	2
Patient_271	0	1	1	0	25.5	25	finwt_within5%	Female	White	0	74	49.5	5	5	1
Patient_272	1	1	0	0	32.5	30.5	finwt_loss>5%	Male	White	0	74	22.5	4	3	1.5
Patient_273	0	0	0	0	26	24.5	finwt_within5%	Female	White	0	61	2.5	2	1	2
Patient_274	0	1	0	0	31.5	32	finwt_within5%	Female	White	0	50	8.5	4	2	2
Patient_275	0	1	0	0	34	31	finwt_loss>5%	Male	White	0	43	3.5	2	2	1
Patient_276	0	0	0	0	34	33.5	finwt_within5%	Female	White	0	64	10	5	2	2.5
Patient_277	0	0	0	0	34	33	finwt_within5%	Female	White	0	64	1	2	1	2
Patient_278	0	0	0	0	27	28.5	finwt_within5%	Female	White	0	58	13.5	2	2	1
Patient_279	0	1	0	1	29	26.5	finwt_within5%	Female	White	0	51	18.5	3	2	1.5
Patient_280	1	1	0	0	39.5	37.5	finwt_loss>5%	Female	White	0	60	56	9	6	1.5
Patient_281	1	1	1	0	30	30	finwt_within5%	Male	White	0	59	1.5	2	1	2
Patient_282	0	0	0	0	35.5	35.5	finwt_within5%	Female	White	0	56	6	2	1	2
Patient_283	0	0	1	0	28.5	26.5	finwt_within5%	Male	White	0	57	5	3	1	3
Patient_284	0	0	0	0	28	27.5	finwt_within5%	Female	White	0	42	10.5	3	2	1.5
Patient_285	0	0	0	0	24.5	24	finwt_within5%	Female	White	0	56	1	2	1	2
Patient_286	0	1	1	0	34	27	finwt_loss>5%	Male	White	0	46	16	4	2	2
Patient_287	0	1	0	0	27.5	26	finwt_loss>5%	Female	White	0	35	7.5	3	2	1.5
Patient_288	0	0	0	0	33	30.5	finwt_loss>5%	Female	White	0	47	2	2	2	1
Patient_289	0	0	0	0	46	46.5	finwt_within5%	Female	White	0	49	1	2	1	2
Patient_290	0	0	0	0	28	27	finwt_within5%	Male	White	0	40	24	6	3	2
Patient_291	0	0	0	0	58.5	57	finwt_within5%	Female	White	0	33	3.5	2	1	2
Patient_292	0	1	0	0	38.5	41.5	finwt_gain>5%	Male	White	0	25	19	5	2	2.5
Patient_293	0	0	0	0	24.5	24.5	finwt_within5%	Female	White	0	77	28.5	5	3	1.5
Patient_294	0	1	1	0	37	37.5	finwt_within5%	Female	White	0	66	37	7	4	2
Patient_295	0	0	0	0	27.5	27	finwt_within5%	Male	White	0	65	4.5	3	2	1.5
Patient_296	0	0	0	0	33	31	finwt_loss>5%	Male	White	0	67	54.5	10	5	2
Patient_297	1	0	0	1	35	35	finwt_within5%	Female	White	0	47	13.5	4	3	1.5
Patient_298	0	0	0	0	32.5	31	finwt_loss>5%	Male	White	0	51	7.5	3	2	1.5
Patient_299	0	0	0	0	28.5	28	finwt_within5%	Male	Asian	0	59	58	3	2	1.5
Patient_300	0	0	0	0	20.5	20	finwt_within5%	Female	White	0	43	60	11	6	2
Patient_301	0	0	1	0	25	28	finwt_gain>5%	Male	White	0	72	41	7	5	1.5
Patient_302	0	1	0	1	35	34	finwt_within5%	Female	White	0	60	35	6	4	1.5
Patient_303	0	0	0	0	18.5	19	finwt_gain>5%	Male	White	0	36	2.5	2	2	1
Patient_304	1	1	1	1	31	31.5	finwt_within5%	Male	White	0	65	9.5	3	2	1.5
Patient_305	0	0	0	0	31	29	finwt_loss>5%	Male	White	0	64	35.5	6	4	1.5
Patient_306	0	1	1	0	24	25	finwt_within5%	Male	White	0	65	60	7	5	1.5
Patient_307	0	0	0	0	37	36.5	finwt_within5%	Female	White	0	53	5	2	2	1
Patient_308	0	0	0	0	32.5	31.5	finwt_within5%	Male	White	0	57	11	3	2	1.5
Patient_309	0	0	0	0	38.5	36.5	finwt_loss>5%	Female	White	0	56	42	6	4	1.5
Patient_310	1	1	1	0	31.5	31	finwt_within5%	Male	White	0	56	2	2	1	2
Patient_311	0	1	1	0	33	31	finwt_loss>5%	Female	White	0	53	9	3	2	1.5
Patient_312	0	0	0	0	43	43	finwt_within5%	Female	White	0	66	0.5	2	1	2
Patient_313	1	0	0	0	31.5	30	finwt_within5%	Male	White	0	65	7	4	2	2
Patient_314	0	0	0	1	31.5	26.5	finwt_within5%	Female	White	0	53	24	2	2	1
Patient_315	0	0	0	0	37	38	finwt_within5%	Male	White	0	53	12	3	2	1.5
Patient_316	1	1	0	0	37.5	35.5	finwt_loss>5%	Female	White	0	52	2	2	1	2
Patient_317	0	1	0	0	27.5	30	finwt_gain>5%	Female	White	0	46	48.5	4	3	1.5
Patient_318	0	1	0	0	23	24.5	finwt_within5%	Male	White	0	46	60.5	8	5	1.5
Patient_319	0	1	0	0	31	29.5	finwt_loss>5%	Male	White	0	45	26.5	5	4	1.5
Patient_320	0	0	0	0	31.5	30.5	finwt_within5%	Female	White	0	73	22	3	2	1.5
Patient_321	0	0	1	0	27.5	27.5	finwt_within5%	Female	White	0	61	22.5	4	2	2
Patient_322	1	1	0	0	38	40.5	finwt_gain>5%	Female	White	0	48	35.5	4	3	1.5
Patient_323	0	0	0	0	37.5	32	finwt_loss>5%	Female	White	0	35	34.5	6	4	1.5
Patient_324	0	0	0	0	27	31.5	finwt_gain>5%	Female	White	0	35	32	7	4	2
Patient_325	0	1	0	1	41.5	44.5	finwt_gain>5%	Female	White	0	38	3	2	1	2
Patient_326	0	0	0	0	37	37	finwt_within5%	Female	White	0	67	43	8	5	1.5
Patient_327	1	0	0	0	31	31.5	finwt_within5%	Female	White	0	66	7.5	3	2	1.5
Patient_328	1	1	0	0	31.5	32	finwt_within5%	Male	White	0	62	9.5	2	1	2
Patient_329	1	0	0	0	34.5	35	finwt_within5%	Male	White	0	53	8.5	3	2	1.5
Patient_330	0	0	0	0	31	31	finwt_within5%	Female	White	0	61	40	7	5	1.5
Patient_331	0	0	0	0	39	40	finwt_within5%	Female	White	0	57	9	3	2	1.5
Patient_332	0	1	0	0	28.5	30	finwt_within5%	Male	White	0	58	64	10	6	1.5
Patient_333	0	1	0	0	29	31.5	finwt_gain>5%	Female	White	0	58	14	4	2	2
Patient_334	0	0	0	0	39	37.5	finwt_within5%	Female	Not Specified	0	27	9	3	1	3
Patient_335	1	0	0	0	38	37.5	finwt_within5%	Female	White	0	40	7	2	1	2
Patient_336	0	0	0	0	38.5	32.5	finwt_loss>5%	Male	White	0	39	51	8	6	1.5
Patient_337	0	0	0	0	40	39	finwt_within5%	Female	White	0	37	17.5	4	2	2
Patient_338	0	1	0	0	33.5	34.5	finwt_gain>5%	Male	White	0	68	18	4	2	2
Patient_339	0	0	1	0	36.5	36.5	finwt_within5%	Female	White	0	67	4.5	2	1	2
Patient_340	0	1	0	0	29	28	finwt_within5%	Male	White	0	64	49	4	3	1.5
Patient_341	0	0	1	0	34	37	finwt_gain>5%	Male	White	0	64	25.5	5	3	1.5
Patient_342	0	0	0	0	32	30	finwt_loss>5%	Female	White	0	61	1.5	2	1	2
Patient_343	1	1	1	0	28.5	29.5	finwt_gain>5%	Female	White	0	66	29.5	6	3	2
Patient_344	1	0	0	0	39.5	37	finwt_loss>5%	Female	White	0	48	31.5	5	4	1.5
Patient_345	0	0	0	0	34.5	34.5	finwt_within5%	Male	White	0	33	1	2	1	2
Patient_346	0	0	0	0	33.5	32.5	finwt_within5%	Female	White	0	77	10.5	4	2	2
Patient_347	0	0	0	0	29.5	28	finwt_within5%	Female	Black or African American	0	68	11	4	2	2
Patient_348	0	0	0	0	26	26	finwt_within5%	Male	White	0	68	4.5	3	2	1.5
Patient_349	0	0	0	0	33.5	34	finwt_within5%	Female	White	0	58	33.5	2	2	1
Patient_350	0	1	1	0	25	34	finwt_gain>5%	Female	White	0	53	47.5	10	5	2
Patient_351	0	0	0	0	37.5	42	finwt_gain>5%	Female	White	0	33	32.5	4	4	1
Patient_352	0	0	0	0	21	20	finwt_within5%	Female	White	0	66	32.5	6	4	1.5
Patient_353	0	0	0	0	43	34	finwt_loss>5%	Male	White	0	65	9.5	3	2	1.5
Patient_354	0	0	0	0	25.5	26	finwt_within5%	Female	White	0	58	18.5	4	2	2
Patient_355	0	0	0	0	35	34.5	finwt_within5%	Male	White	0	51	1	2	1	2
Patient_356	0	0	0	1	43.5	49.5	finwt_gain>5%	Female	White	0	47	38	3	3	1
Patient_357	0	0	0	0	32	32	finwt_within5%	Female	White	0	68	1	2	1	2
Patient_358	0	0	0	0	26	24	finwt_loss>5%	Female	White	0	65	9	3	2	1.5
Patient_359	0	0	0	0	29	31	finwt_gain>5%	Female	White	0	64	71.5	15	7	2
Patient_360	0	0	0	0	29.5	29.5	finwt_within5%	Female	White	0	64	6.5	2	2	1
Patient_361	1	1	1	1	26	27.5	finwt_within5%	Female	White	0	66	59	10	5	2
Patient_362	1	1	1	0	29.5	27.5	finwt_loss>5%	Male	White	0	63	45	9	4	2.5
Patient_363	0	1	0	0	35.5	42	finwt_gain>5%	Female	White	0	59	59.5	10	6	1.5
Patient_364	1	1	1	1	36	39	finwt_gain>5%	Female	White	0	56	28	5	3	1.5
Patient_365	1	1	1	1	27.5	29	finwt_gain>5%	Male	Black or African American	0	54	16.5	5	2	2.5
Patient_366	0	0	0	0	30	31	finwt_within5%	Female	Black or African American	0	37	6	3	2	1.5
Patient_367	0	0	0	0	30	30	finwt_within5%	Male	Not Specified	0	48	1	2	1	2
Patient_368	0	0	0	0	30	28.5	finwt_within5%	Male	White	0	48	4.5	3	2	1.5
Patient_369	1	0	0	0	33	29.5	finwt_loss>5%	Female	White	0	39	6	2	1	2
Patient_370	0	0	0	0	36.5	37.5	finwt_within5%	Female	White	0	47	3.5	2	1	2
Patient_371	0	0	0	1	33.5	33	finwt_within5%	Male	White	0	26	1.5	2	1	2
Patient_372	0	0	0	0	36	28.5	finwt_loss>5%	Male	White	0	79	18.5	4	2	2
Patient_373	1	0	0	0	41	40.5	finwt_loss>5%	Female	White	0	73	45.5	8	4	2
Patient_374	0	0	0	0	28.5	30.5	finwt_gain>5%	Male	White	0	67	57	9	5	2
Patient_375	0	0	0	0	22	23	finwt_within5%	Female	White	0	66	2.5	2	2	1
Patient_376	0	0	0	0	37.5	37	finwt_within5%	Female	White	0	59	2.5	2	2	1
Patient_377	0	0	0	0	32.5	32	finwt_within5%	Male	White	0	55	6.5	2	2	1
Patient_378	0	0	0	0	42.5	39.5	finwt_loss>5%	Female	White	0	54	26	4	3	1.5
Patient_379	1	0	0	0	27	26	finwt_within5%	Male	White	0	56	25	3	3	1
Patient_380	0	0	0	0	39	39	finwt_within5%	Male	White	0	44	17	8	3	2.5
Patient_381	0	0	0	0	23.5	22	finwt_loss>5%	Female	White	0	34	12.5	3	2	1.5
Patient_382	1	1	1	0	46.5	47	finwt_within5%	Female	Black or African American	0	29	2.5	2	1	2
Patient_383	0	1	1	0	27	27	finwt_within5%	Female	White	0	60	19	3	2	1.5
Patient_384	0	0	0	0	29.5	30	finwt_within5%	Male	White	0	58	11	2	2	1
Patient_385	1	0	1	1	42	44	finwt_gain>5%	Female	White	0	51	9.5	2	2	1
Patient_386	0	0	0	0	27.5	29	finwt_within5%	Male	White	0	58	7.5	3	2	1.5
Patient_387	0	0	0	0	37.5	36.5	finwt_within5%	Female	White	0	42	38	5	4	1.5
Patient_388	0	0	0	0	31.5	31.5	finwt_within5%	Female	White	0	33	0.5	2	2	1
Patient_389	0	0	0	0	33.5	32.5	finwt_within5%	Female	White	0	35	28.5	3	3	1
Patient_390	0	1	0	1	26	22.5	finwt_loss>5%	Female	White	0	78	37.5	5	4	1.5
Patient_391	0	1	0	0	35	31.5	finwt_loss>5%	Female	White	0	58	16	3	3	1
Patient_392	0	1	1	1	31.5	32	finwt_within5%	Female	White	0	57	9.5	3	2	1.5
Patient_393	0	1	0	0	40.5	42.5	finwt_gain>5%	Female	White	0	43	29.5	7	4	2
Patient_394	0	1	1	0	26	26.5	finwt_within5%	Female	White	0	59	12	2	2	1
Patient_395	0	1	1	0	44.5	47	finwt_within5%	Female	White	0	57	2	2	1	2
Patient_396	0	0	0	0	24.5	24.5	finwt_within5%	Male	White	0	55	3.5	2	1	2
Patient_397	0	0	0	0	36.5	36.5	finwt_within5%	Female	White	0	55	6	4	2	2
Patient_398	0	0	0	0	33	33	finwt_within5%	Female	White	0	42	26	5	3	1.5
Patient_399	0	0	0	0	30.5	32	finwt_gain>5%	Female	White	0	57	39.5	9	5	2
Patient_400	0	0	1	0	47	40	finwt_loss>5%	Female	White	0	50	6.5	3	1	3
Patient_401	0	0	0	0	25.5	25.5	finwt_within5%	Female	White	0	50	3.5	2	1	2
Patient_402	0	0	0	0	38.5	34	finwt_loss>5%	Female	White	0	48	6	2	2	1
Patient_403	0	1	0	0	31.5	31	finwt_within5%	Male	White	0	61	46.5	6	4	1.5
Patient_404	0	0	0	0	30	29.5	finwt_within5%	Male	White	0	42	0.5	2	1	2
Patient_405	1	0	1	0	35	32.5	finwt_loss>5%	Male	White	0	70	8	3	1	3
Patient_406	0	0	0	0	33	33	finwt_within5%	Female	Black or African American	0	67	7.5	2	2	1
Patient_407	1	1	1	0	28	27.5	finwt_within5%	Female	White	0	69	1.5	2	1	2
Patient_408	0	0	0	0	26.5	26.5	finwt_within5%	Male	White	0	68	13	3	2	1.5
Patient_409	0	0	0	0	28	25.5	finwt_loss>5%	Female	White	0	65	12	3	2	1.5
Patient_410	0	0	0	0	45.5	25.5	finwt_loss>5%	Female	White	0	54	12.5	4	2	2
Patient_411	0	0	0	0	28	26	finwt_loss>5%	Male	White	0	59	11.5	3	2	1.5
Patient_412	0	0	0	0	34.5	37	finwt_gain>5%	Female	White	0	59	2	2	1	2
Patient_413	0	0	0	0	27.5	29	finwt_within5%	Male	White	0	55	1.5	2	1	2
Patient_414	0	1	0	0	30	29	finwt_within5%	Male	White	0	56	30.5	7	3	2.5
Patient_415	0	1	0	0	31.5	30	finwt_within5%	Male	White	0	47	9.5	3	2	1.5
Patient_416	0	0	0	0	33.5	34	finwt_within5%	Female	White	0	57	7	2	2	1
Patient_417	0	1	0	0	26.5	25.5	finwt_within5%	Male	White	0	58	47.5	3	3	1
Patient_418	0	0	0	0	36.5	37	finwt_within5%	Female	White	0	56	3.5	2	1	2
Patient_419	0	0	0	0	34	35.5	finwt_within5%	Female	White	0	57	10.5	5	2	2.5
Patient_420	0	0	0	0	29	27.5	finwt_loss>5%	Female	White	0	52	12.5	4	2	2
Patient_421	0	0	0	0	32.5	32	finwt_within5%	Male	White	0	57	11	3	2	1.5
Patient_422	0	0	0	0	33	38.5	finwt_gain>5%	Female	White	0	57	66	5	4	1.5
Patient_423	0	0	1	0	33.5	32	finwt_within5%	Male	White	0	55	8	2	1	2
Patient_424	0	0	0	0	35	35	finwt_within5%	Male	White	0	52	2	2	1	2
Patient_425	0	0	0	0	37.5	37.5	finwt_within5%	Female	White	0	38	1.5	2	1	2
Patient_426	0	1	0	0	31	32	finwt_within5%	Male	White	0	52	6.5	3	2	1.5
Patient_427	0	0	0	0	38	39.5	finwt_within5%	Female	White	0	38	8	3	1	3
Patient_428	0	0	0	0	37	35.5	finwt_within5%	Female	White	0	44	6	4	1	4
Patient_429	1	0	1	1	29.5	29	finwt_within5%	Male	White	0	76	43	7	5	1.5
Patient_430	0	0	0	0	26	26.5	finwt_within5%	Female	White	0	76	61.5	7	6	1
Patient_431	0	0	1	0	30.5	29.5	finwt_within5%	Male	White	0	59	40	7	5	1.5
Patient_432	1	0	0	1	33.5	26.5	finwt_loss>5%	Female	White	0	59	16.5	4	3	1.5
Patient_433	0	1	1	1	47	39.5	finwt_loss>5%	Female	White	0	57	8	3	1	3
Patient_434	0	0	0	0	39	38.5	finwt_within5%	Female	White	0	56	2	2	1	2
Patient_435	1	1	0	0	37.5	31.5	finwt_loss>5%	Female	White	0	52	55	8	6	1.5
Patient_436	0	0	0	0	35	37	finwt_gain>5%	Female	White	0	52	24.5	3	3	1
Patient_437	0	0	0	0	28	25.5	finwt_loss>5%	Female	White	0	53	2	3	2	1.5
Patient_438	0	0	0	0	40	36	finwt_loss>5%	Female	White	0	53	17.5	5	3	1.5
Patient_439	0	0	0	0	31	30.5	finwt_within5%	Female	White	0	33	1.5	2	1	2
Patient_440	1	0	1	0	32	33.5	finwt_within5%	Male	White	0	25	9	3	2	1.5
Patient_441	1	1	1	0	26.5	26.5	finwt_within5%	Female	White	0	84	1	2	1	2
Patient_442	1	0	1	0	38.5	37	finwt_loss>5%	Female	White	0	71	29	6	4	1.5
Patient_443	0	0	0	0	36	36.5	finwt_within5%	Female	White	0	66	2	2	1	2
Patient_444	1	1	1	0	42	41.5	finwt_within5%	Female	Black or African American	0	58	1.5	2	1	2
Patient_445	1	1	1	0	35.5	35	finwt_within5%	Female	White	0	65	16.5	4	2	2
Patient_446	0	0	0	0	36	38.5	finwt_within5%	Female	White	0	64	11.5	2	2	1
Patient_447	0	0	0	0	32.5	32.5	finwt_within5%	Male	White	0	61	3	2	1	2
Patient_448	1	0	1	0	36	36	finwt_within5%	Female	White	0	59	19	4	3	1.5
Patient_449	0	0	0	0	34	30.5	finwt_loss>5%	Female	White	0	50	18.5	4	2	2
Patient_450	1	1	1	0	32	29.5	finwt_loss>5%	Female	White	0	57	21	4	2	2
Patient_451	0	0	0	0	28	29	finwt_within5%	Female	White	0	38	1	2	1	2
Patient_452	0	0	0	0	50	52	finwt_within5%	Male	White	0	43	16.5	4	3	1.5
Patient_453	0	0	0	0	42	42	finwt_within5%	Male	White	0	46	7.5	2	2	1
Patient_454	0	0	0	0	36	34.5	finwt_within5%	Female	White	0	37	3	2	1	2
Patient_455	0	0	0	0	38.5	39	finwt_within5%	Female	White	0	34	3.5	2	1	2
Patient_456	0	0	0	1	40.5	39	finwt_within5%	Female	White	0	24	15	5	2	2.5
Patient_457	0	0	0	0	26.5	27.5	finwt_within5%	Female	White	0	66	47	5	3	1.5
Patient_458	0	1	0	0	34.5	33	finwt_loss>5%	Female	White	0	65	64	11	7	1.5
Patient_459	1	1	0	1	29.5	27.5	finwt_loss>5%	Female	White	0	62	62	12	6	2
Patient_460	0	0	0	0	45	36.5	finwt_loss>5%	Male	White	0	60	44.5	7	5	1.5
Patient_461	0	0	1	1	27.5	28	finwt_within5%	Female	White	0	55	44.5	5	4	1.5
Patient_462	0	0	1	0	29	29	finwt_within5%	Female	White	0	83	22	5	3	1.5
Patient_463	0	0	0	1	26	25	finwt_within5%	Male	White	0	38	56.5	9	5	2
Patient_464	0	0	0	0	47	46	finwt_within5%	Female	White	0	47	3	2	1	2
Patient_465	1	0	0	0	42	42	finwt_within5%	Female	White	0	50	15.5	3	3	1
Patient_466	0	0	0	0	36.5	36	finwt_within5%	Female	White	0	48	1	2	1	2
Patient_467	0	0	0	0	27.5	28.5	finwt_within5%	Male	White	0	38	6.5	2	2	1
Patient_468	0	0	0	0	30.5	29	finwt_within5%	Female	White	0	71	29	6	4	1.5
Patient_469	0	0	0	0	38	38	finwt_within5%	Female	White	0	65	1.5	2	1	2
Patient_470	0	1	0	0	26	27.5	finwt_within5%	Female	White	0	63	4	2	2	1
Patient_471	0	0	0	0	31.5	29	finwt_loss>5%	Male	White	0	46	12	2	2	1
Patient_472	1	1	1	1	39.5	38.5	finwt_within5%	Female	White	0	49	2.5	2	2	1
Patient_473	0	0	0	0	50	48.5	finwt_within5%	Female	White	0	52	2	2	2	1
Patient_474	0	1	0	0	32.5	34	finwt_gain>5%	Female	White	0	46	63	10	6	1.5
Patient_475	0	0	0	0	36	34	finwt_loss>5%	Female	White	0	43	7.5	4	1	4
Patient_476	0	0	0	0	26.5	24	finwt_loss>5%	Male	American Indian or Alaska Native	0	37	8	2	2	1
Patient_477	0	0	0	0	48	48.5	finwt_within5%	Female	Black or African American	0	26	1	2	1	2
Patient_478	1	0	1	0	32	33	finwt_within5%	Male	White	0	41	4.5	2	2	1
Patient_479	0	0	0	0	35	35.5	finwt_within5%	Female	White	0	70	2.5	2	2	1
Patient_480	0	1	0	0	26	26	finwt_within5%	Female	White	0	70	8	2	2	1
Patient_481	0	0	0	0	33.5	31.5	finwt_loss>5%	Female	White	0	64	38.5	4	3	1.5
Patient_482	0	0	0	0	24	23	finwt_within5%	Female	White	0	65	18.5	4	3	1.5
Patient_483	0	0	0	0	21.5	22	finwt_within5%	Male	White	0	48	1.5	2	2	1
Patient_484	0	0	0	0	26.5	26	finwt_within5%	Female	White	0	63	7.5	4	2	2
Patient_485	0	0	0	0	30	27.5	finwt_loss>5%	Male	White	0	62	54	8	5	1.5
Patient_486	0	0	0	0	31	37.5	finwt_gain>5%	Female	White	0	63	1	2	1	2
Patient_487	0	0	0	0	40.5	40	finwt_within5%	Female	White	0	59	32.5	9	4	2.5
Patient_488	0	1	1	0	30.5	33	finwt_gain>5%	Female	White	0	59	35.5	3	2	1.5
Patient_489	0	0	0	1	29.5	26.5	finwt_loss>5%	Female	White	0	58	29.5	7	4	2
Patient_490	1	1	0	0	38.5	34.5	finwt_loss>5%	Female	White	0	43	15	5	2	2.5
Patient_491	0	1	0	0	30	27.5	finwt_loss>5%	Male	White	1	55	19.5	3	3	1
Patient_492	0	1	0	0	34	32.5	finwt_within5%	Male	White	0	57	19.5	5	3	1.5
Patient_493	0	0	0	0	28.5	27	finwt_within5%	Female	White	0	57	25.5	3	3	1
Patient_494	0	0	0	0	42	41.5	finwt_within5%	Female	White	0	51	2	2	1	2
Patient_495	1	0	0	0	48.5	49.5	finwt_within5%	Female	White	0	53	6	3	2	1.5
Patient_496	0	0	0	0	39	40	finwt_within5%	Female	White	0	52	13.5	2	2	1
Patient_497	0	0	0	0	29	32	finwt_gain>5%	Female	White	0	48	22	2	2	1
Patient_498	1	1	0	0	37	36	finwt_within5%	Female	White	0	43	2	2	1	2
Patient_499	0	0	0	0	30	33.5	finwt_gain>5%	Male	White	0	31	4.5	3	2	1.5
Patient_500	0	1	0	0	39.5	37	finwt_loss>5%	Female	White	0	77	44	7	5	1.5
Patient_501	1	1	1	0	30	30.5	finwt_within5%	Female	White	0	78	20	2	2	1
Patient_502	0	0	0	0	33	35	finwt_gain>5%	Female	White	0	73	9.5	2	2	1
Patient_503	1	1	0	0	29	31.5	finwt_gain>5%	Female	White	0	69	68	9	6	1.5
Patient_504	1	1	0	0	29	31	finwt_within5%	Male	Black or African American	0	62	11.5	3	2	1.5
Patient_505	0	0	0	1	24.5	24.5	finwt_within5%	Female	White	0	41	1.5	2	1	2
Patient_506	0	0	0	0	40.5	39.5	finwt_within5%	Female	White	0	42	1.5	2	1	2
Patient_507	1	0	0	0	49.5	50	finwt_within5%	Female	White	0	48	0.5	2	1	2
Patient_508	0	0	0	0	32.5	33	finwt_within5%	Male	White	0	38	3.5	2	1	2
Patient_509	0	0	0	0	22.5	23.5	finwt_within5%	Female	White	0	64	0.5	2	1	2
Patient_510	0	0	0	0	34	33	finwt_within5%	Male	White	0	60	14.5	4	2	2
Patient_511	0	0	0	0	40.5	46	finwt_gain>5%	Female	White	0	61	59	11	6	2
Patient_512	0	0	0	0	38	33	finwt_loss>5%	Female	White	0	56	4.5	4	2	2
Patient_513	0	1	1	1	26	26	finwt_within5%	Female	White	0	54	12.5	4	2	2
Patient_514	0	0	0	0	33.5	32	finwt_within5%	Female	White	0	43	2	2	1	2
Patient_515	0	0	1	0	31	31.5	finwt_within5%	Male	White	0	47	1.5	2	1	2
Patient_516	0	0	0	0	26.5	29.5	finwt_gain>5%	Male	White	0	48	7	2	2	1
Patient_517	0	0	0	0	28	28	finwt_within5%	Male	White	0	34	6	2	1	2
Patient_518	0	0	0	0	20.5	22.5	finwt_gain>5%	Male	White	0	75	4	2	2	1
Patient_519	0	0	0	0	33	36	finwt_gain>5%	Female	White	0	71	21	4	3	1.5
Patient_520	0	0	0	0	27	27.5	finwt_within5%	Female	White	0	69	21.5	4	3	1.5
Patient_521	0	1	1	0	34.5	32.5	finwt_loss>5%	Male	White	0	64	24	4	3	1.5
Patient_522	0	0	0	0	29	28.5	finwt_within5%	Female	Not Specified	0	61	1	2	1	2
Patient_523	0	1	0	1	29	29	finwt_within5%	Male	White	0	56	6	2	2	1
Patient_524	0	1	0	0	35	33	finwt_loss>5%	Female	White	0	53	17.5	5	2	2.5
Patient_525	0	1	0	0	29.5	29.5	finwt_within5%	Male	White	0	54	36	4	4	1
Patient_526	0	0	0	0	53	48	finwt_loss>5%	Female	White	0	57	9.5	4	2	2
Patient_527	1	1	0	1	25.5	27.5	finwt_gain>5%	Female	White	0	41	4	3	2	1.5
Patient_528	0	0	0	0	28.5	29	finwt_within5%	Female	White	0	56	5	3	2	1.5
Patient_529	0	0	0	0	37.5	39	finwt_within5%	Female	White	0	48	28.5	3	3	1
Patient_530	0	1	1	0	40	41	finwt_within5%	Male	White	0	37	21	4	2	2
Patient_531	0	0	0	0	42.5	41	finwt_within5%	Male	White	0	22	2	2	2	1
Patient_532	0	0	0	0	45	42.5	finwt_loss>5%	Female	White	0	76	6	2	2	1
Patient_533	1	1	0	0	32	33.5	finwt_within5%	Male	White	0	63	61.5	13	6	2
Patient_534	0	1	1	1	35	34.5	finwt_within5%	Female	White	0	66	55.5	6	4	1.5
Patient_535	1	0	0	0	38.5	40	finwt_within5%	Male	White	0	61	55.5	10	6	1.5
Patient_536	0	0	0	0	43	42	finwt_within5%	Female	White	0	65	1	2	1	2
Patient_537	0	1	1	0	30	29.5	finwt_within5%	Male	White	0	52	12	3	2	1.5
Patient_538	0	1	0	0	28	28	finwt_within5%	Male	Black or African American	0	50	67.5	11	7	1.5
Patient_539	0	0	0	0	35.5	36	finwt_within5%	Male	White	0	39	3.5	2	1	2
Patient_540	0	1	0	1	33.5	31.5	finwt_loss>5%	Male	Black or African American	0	48	16	6	2	3
Patient_541	0	1	0	0	33.5	34	finwt_within5%	Female	White	0	42	8	4	2	2
Patient_542	0	0	0	0	40	44.5	finwt_gain>5%	Female	White	0	35	6.5	3	2	1.5
Patient_543	0	0	0	0	40	23.5	finwt_loss>5%	Female	White	0	37	16.5	4	2	2
Patient_544	1	1	1	0	32	35	finwt_gain>5%	Female	White	0	59	19.5	2	2	1
Patient_545	1	0	0	0	36.5	36	finwt_within5%	Female	White	0	65	1.5	2	1	2
Patient_546	1	0	0	0	29.5	30.5	finwt_loss>5%	Male	White	1	59	36	2	2	1
Patient_547	1	0	0	0	29	27.5	finwt_within5%	Male	White	0	63	16	4	2	2
Patient_548	0	0	0	0	33.5	33.5	finwt_within5%	Male	White	0	57	5	3	2	1.5
Patient_549	0	1	1	0	32	29	finwt_loss>5%	Female	White	0	47	50.5	8	5	1.5
Patient_550	0	0	0	0	39	40.5	finwt_within5%	Female	White	0	59	14	4	2	2
Patient_551	0	0	0	0	32	32	finwt_within5%	Female	White	0	59	6	3	1	3
Patient_552	1	1	0	1	31.5	32.5	finwt_within5%	Female	White	0	58	8	3	1	3
Patient_553	0	0	0	0	40.5	39	finwt_within5%	Female	Black or African American	0	49	59	11	5	2
Patient_554	0	0	0	0	21	23	finwt_gain>5%	Female	White	0	41	59	8	6	1.5
Patient_555	0	0	0	0	37	35	finwt_loss>5%	Female	White	0	45	36	8	4	2
Patient_556	0	0	0	1	47	45.5	finwt_within5%	Female	White	0	29	34.5	7	4	2
Patient_557	0	0	0	0	31	33	finwt_gain>5%	Male	White	0	23	11.5	3	2	1.5
Patient_558	1	1	1	0	26	23.5	finwt_loss>5%	Female	White	0	71	7	3	1	3
Patient_559	0	1	0	0	22	23	finwt_within5%	Female	White	0	70	37.5	3	3	1
Patient_560	0	0	0	1	41	42.5	finwt_within5%	Female	White	0	66	31	3	3	1
Patient_561	1	1	1	0	40	38	finwt_loss>5%	Male	White	0	60	3.5	3	2	1.5
Patient_562	1	0	0	0	40	40	finwt_within5%	Female	White	0	58	2.5	3	1	3
Patient_563	0	0	0	1	30	32	finwt_gain>5%	Male	White	0	57	65.5	11	7	1.5
Patient_564	0	0	1	0	40	42.5	finwt_gain>5%	Female	Black or African American	0	52	48	11	5	2
Patient_565	0	0	0	0	29	28	finwt_within5%	Male	White	0	48	1.5	2	1	2
Patient_566	0	1	0	0	32	29	finwt_loss>5%	Male	White	0	45	3.5	2	2	1
Patient_567	1	1	0	1	25	24	finwt_within5%	Female	White	0	40	7	3	2	1.5
Patient_568	0	0	0	0	28.5	25	finwt_loss>5%	Female	White	0	35	34.5	4	4	1
Patient_569	1	1	1	0	30.5	33	finwt_within5%	Male	White	0	78	3.5	2	2	1
Patient_570	0	0	0	0	25	26	finwt_within5%	Female	White	0	70	20	4	3	1.5
Patient_571	0	1	0	0	28	31.5	finwt_gain>5%	Male	White	0	54	59.5	10	6	1.5
Patient_572	1	0	1	0	39.5	45	finwt_gain>5%	Female	White	0	40	27	4	3	1.5
Patient_573	0	0	0	0	37.5	38	finwt_within5%	Female	White	0	38	1	2	1	2
Patient_574	0	0	0	0	37	35	finwt_loss>5%	Male	White	0	41	3.5	3	1	3
Patient_575	0	0	0	0	36.5	34.5	finwt_loss>5%	Male	White	0	36	7	2	2	1
Patient_576	0	0	0	0	26.5	26	finwt_within5%	Female	White	0	76	49	9	5	2
Patient_577	1	1	1	0	36.5	38	finwt_within5%	Female	White	0	73	1	2	1	2
Patient_578	0	0	0	0	34.5	34.5	finwt_within5%	Female	White	0	72	6.5	2	1	2
Patient_579	0	0	0	0	35	34	finwt_within5%	Female	White	0	68	30	7	4	2
Patient_580	0	1	0	0	27.5	24.5	finwt_loss>5%	Female	White	0	60	15.5	5	2	2.5
Patient_581	0	0	0	0	38	37	finwt_within5%	Female	White	0	57	55	6	4	1.5
Patient_582	0	0	0	0	31.5	35	finwt_gain>5%	Female	White	0	57	39	5	4	1.5
Patient_583	1	1	0	0	39.5	39	finwt_within5%	Female	White	0	52	14	5	2	2.5
Patient_584	0	0	0	0	35	35	finwt_within5%	Male	White	0	54	1	2	1	2
Patient_585	0	0	0	0	28	30	finwt_gain>5%	Male	White	0	46	62	10	6	1.5
Patient_586	1	1	1	1	45	42.5	finwt_within5%	Female	White	0	33	16	5	3	1.5
Patient_587	0	0	0	0	33	27.5	finwt_loss>5%	Female	White	0	36	6	2	2	1
Patient_588	1	1	1	0	29	29	finwt_within5%	Female	White	0	65	27	7	3	2.5
Patient_589	0	0	0	0	37.5	39.5	finwt_within5%	Female	White	0	63	59.5	11	5	2
Patient_590	0	0	0	0	39.5	40.5	finwt_within5%	Female	White	0	62	9	2	2	1
Patient_591	0	0	1	1	33	32.5	finwt_within5%	Female	White	0	59	13.5	5	2	2.5
Patient_592	0	1	0	0	30	30.5	finwt_within5%	Male	White	0	40	21.5	4	3	1.5
Patient_593	0	0	0	0	27	27.5	finwt_within5%	Male	White	0	55	20.5	3	3	1
Patient_594	1	1	0	0	43.5	37	finwt_loss>5%	Female	White	0	53	34.5	6	4	1.5
Patient_595	1	1	1	0	32.5	32.5	finwt_within5%	Male	White	0	51	6	2	1	2
Patient_596	0	1	1	1	38	37	finwt_within5%	Female	Black or African American	0	42	3.5	2	1	2
Patient_597	0	0	0	0	28.5	29.5	finwt_within5%	Male	White	0	40	0.5	2	1	2
Patient_598	0	0	0	0	42.5	42.5	finwt_within5%	Male	White	0	27	3	2	1	2
Patient_599	0	0	1	0	36.5	39	finwt_gain>5%	Female	White	0	69	64.5	13	6	2
Patient_600	1	0	0	0	35	34	finwt_within5%	Female	White	0	66	2	2	1	2
Patient_601	0	1	0	0	40	38	finwt_loss>5%	Female	White	0	59	62	12	6	2
Patient_602	0	0	0	0	34.5	32.5	finwt_loss>5%	Female	White	0	62	55	8	6	1.5
Patient_603	0	0	0	0	28.5	28.5	finwt_within5%	Female	White	0	58	1.5	2	1	2
Patient_604	0	0	0	0	33	34.5	finwt_gain>5%	Female	White	0	57	17	4	2	2
Patient_605	0	0	0	0	32.5	29.5	finwt_loss>5%	Female	White	0	52	10.5	4	2	2
Patient_606	1	0	1	0	37	34	finwt_loss>5%	Male	White	0	50	16.5	5	3	1.5
Patient_607	0	0	0	0	24	23.5	finwt_within5%	Female	White	0	28	2.5	2	2	1
Patient_608	1	0	1	0	38.5	36	finwt_loss>5%	Female	White	0	28	19.5	4	3	1.5
Patient_609	0	0	0	0	30	25	finwt_loss>5%	Female	White	0	28	11.5	4	2	2
Patient_610	0	0	0	0	31	31.5	finwt_within5%	Female	White	0	74	8.5	3	1	3
Patient_611	0	1	1	0	38.5	39.5	finwt_within5%	Female	White	0	66	1	2	1	2
Patient_612	0	0	0	0	40	39.5	finwt_within5%	Female	White	0	63	6	2	1	2
Patient_613	0	1	0	1	28.5	28.5	finwt_within5%	Female	White	0	65	2	2	1	2
Patient_614	1	0	1	0	30.5	28.5	finwt_loss>5%	Female	White	0	62	3.5	2	2	1
Patient_615	0	1	0	1	28	27.5	finwt_loss>5%	Male	White	0	44	35	3	2	1.5
Patient_616	0	0	0	0	36	35	finwt_within5%	Female	White	0	60	2	2	1	2
Patient_617	0	0	1	0	30.5	29.5	finwt_within5%	Female	Black or African American	0	53	6.5	2	1	2
Patient_618	0	1	1	0	38	38.5	finwt_within5%	Female	White	0	53	33	7	4	2
Patient_619	1	1	1	0	40	39	finwt_within5%	Male	White	0	43	1	2	1	2
Patient_620	0	0	0	0	30	28.5	finwt_loss>5%	Male	Black or African American	0	47	54.5	7	6	1
Patient_621	0	0	0	1	44	40.5	finwt_loss>5%	Female	White	0	52	49	7	4	2
Patient_622	0	0	0	0	23.5	24.5	finwt_within5%	Female	Asian	0	64	1	2	1	2
Patient_623	0	0	0	0	30	28.5	finwt_within5%	Male	White	0	34	18.5	5	3	1.5
Patient_624	1	0	0	1	34	38	finwt_gain>5%	Male	White	0	38	2.5	2	2	1
Patient_625	0	0	0	0	31.5	30.5	finwt_within5%	Male	Black or African American	0	79	7.5	3	2	1.5
Patient_626	0	0	0	0	37.5	37.5	finwt_within5%	Male	White	0	54	3.5	3	1	3
Patient_627	0	0	0	0	31.5	35	finwt_gain>5%	Female	White	0	41	7.5	2	2	1
Patient_628	0	1	1	0	34	35.5	finwt_within5%	Male	White	0	47	12	3	2	1.5
Patient_629	0	0	0	0	29.5	31	finwt_gain>5%	Female	White	0	36	16.5	2	2	1
Patient_630	0	0	0	0	35.5	35.5	finwt_within5%	Female	White	0	30	8.5	3	2	1.5
Patient_631	0	0	0	0	27	26.5	finwt_within5%	Male	White	0	53	8.5	2	2	1
Patient_632	0	0	0	0	48.5	48	finwt_within5%	Male	White	0	51	6	2	2	1
Patient_633	0	0	1	0	27.5	27.5	finwt_within5%	Male	White	0	59	32.5	8	4	2
Patient_634	0	0	0	0	28.5	27	finwt_within5%	Female	White	0	55	1.5	2	1	2
Patient_635	1	1	1	0	37	37	finwt_within5%	Female	White	0	42	1	2	1	2
Patient_636	0	1	0	0	28.5	28.5	finwt_within5%	Male	White	0	27	1.5	2	1	2
Patient_637	0	0	0	0	31	31.5	finwt_within5%	Female	White	0	75	28.5	6	3	2
Patient_638	0	0	0	0	27.5	25.5	finwt_loss>5%	Male	White	0	71	13	3	2	1.5
Patient_639	0	0	0	0	30.5	26.5	finwt_loss>5%	Male	White	0	69	9	2	2	1
Patient_640	0	0	0	0	32	32.5	finwt_within5%	Male	White	0	69	0.5	2	1	2
Patient_641	0	1	1	1	39	40.5	finwt_within5%	Female	White	0	49	11	3	2	1.5
Patient_642	1	1	1	1	37	37	finwt_within5%	Female	White	0	65	7	2	2	1
Patient_643	1	1	1	0	40	40	finwt_within5%	Female	White	0	62	17	4	3	1.5
Patient_644	0	0	0	0	33	34	finwt_within5%	Female	White	0	61	65	9	7	1.5
Patient_645	0	0	0	0	29.5	32	finwt_gain>5%	Male	White	0	51	59	13	6	2
Patient_646	1	0	1	0	35	35	finwt_within5%	Female	Black or African American	0	59	58	7	6	1
Patient_647	0	1	0	0	26.5	26.5	finwt_within5%	Female	White	0	57	38	7	4	2
Patient_648	0	1	1	0	37.5	35.5	finwt_loss>5%	Male	White	0	62	2	3	1	3
Patient_649	0	0	0	0	40	38	finwt_within5%	Female	Black or African American	0	61	43.5	11	5	2
Patient_650	0	0	0	0	36.5	36.5	finwt_within5%	Female	Not Specified	0	44	3.5	2	1	2
Patient_651	1	0	0	0	40	41.5	finwt_gain>5%	Female	White	0	42	24.5	5	3	1.5
Patient_652	0	0	0	0	44.5	46	finwt_within5%	Male	White	0	37	41	4	4	1
Patient_653	0	0	1	0	32	31	finwt_within5%	Male	White	0	77	7.5	2	2	1
Patient_654	0	1	1	1	43.5	46	finwt_within5%	Female	White	0	66	8	3	2	1.5
Patient_655	1	0	0	0	50	54	finwt_gain>5%	Male	Black or African American	0	67	28.5	5	4	1.5
Patient_656	1	1	1	0	31.5	36	finwt_gain>5%	Female	White	0	66	36	5	4	1.5
Patient_657	0	0	0	0	28	30	finwt_gain>5%	Male	White	0	57	57	10	5	2
Patient_658	0	0	1	0	19.5	20	finwt_within5%	Female	White	0	50	13	4	2	2
Patient_659	0	0	0	0	29.5	29.5	finwt_within5%	Female	White	0	64	1.5	2	1	2
Patient_660	0	0	1	0	27.5	30.5	finwt_gain>5%	Male	White	0	41	14	4	3	1.5
Patient_661	0	0	0	0	23	28	finwt_gain>5%	Female	White	0	41	17.5	4	2	2
Patient_662	0	1	0	0	27.5	30.5	finwt_gain>5%	Male	White	0	48	35	7	3	2.5
Patient_663	0	1	1	0	30	28	finwt_loss>5%	Male	White	0	43	17	2	2	1
Patient_664	0	0	0	0	38.5	34	finwt_loss>5%	Female	White	0	34	11.5	3	2	1.5
Patient_665	0	0	0	0	65	65	finwt_within5%	Male	White	0	42	1.5	2	1	2
Patient_666	0	0	0	0	27	27	finwt_within5%	Female	White	0	35	55.5	10	6	1.5
Patient_667	0	0	0	0	36	29.5	finwt_loss>5%	Female	Not Specified	0	79	5.5	3	2	1.5
Patient_668	0	0	0	0	24	23.5	finwt_within5%	Male	White	0	77	12	2	2	1
Patient_669	0	1	1	0	41	42.5	finwt_within5%	Male	White	0	70	13.5	3	2	1.5
Patient_670	0	1	1	0	31	31.5	finwt_within5%	Female	White	0	71	29	4	3	1.5
Patient_671	0	0	0	0	32	30	finwt_loss>5%	Female	White	0	68	15.5	3	2	1.5
Patient_672	0	0	1	0	41.5	40.5	finwt_within5%	Female	White	0	63	7	4	2	2
Patient_673	0	0	0	0	36.5	37.5	finwt_within5%	Female	White	0	62	3.5	2	2	1
Patient_674	0	0	0	0	37	37.5	finwt_within5%	Female	White	0	44	8.5	4	1	4
Patient_675	0	0	0	0	38	38.5	finwt_within5%	Female	Black or African American	0	60	8.5	2	2	1
Patient_676	0	0	0	0	37.5	37.5	finwt_within5%	Female	White	0	57	1	2	2	1
Patient_677	0	0	0	0	29.5	30.5	finwt_within5%	Male	White	0	55	15	5	2	2.5
Patient_678	0	0	0	0	37	37.5	finwt_within5%	Male	White	0	57	3.5	2	1	2
Patient_679	0	0	1	0	33	30.5	finwt_loss>5%	Female	White	0	50	5	2	2	1
Patient_680	0	1	1	1	35	34.5	finwt_within5%	Male	White	0	58	9	3	2	1.5
Patient_681	0	1	0	0	32.5	31	finwt_within5%	Female	White	0	57	6.5	2	1	2
Patient_682	0	0	0	1	31	32	finwt_within5%	Female	White	0	57	1	2	1	2
Patient_683	0	1	0	0	33.5	33	finwt_within5%	Female	White	0	42	1.5	2	1	2
Patient_684	0	0	0	0	26.5	27	finwt_within5%	Female	White	0	34	1	2	1	2
Patient_685	0	0	0	0	34	33	finwt_within5%	Male	White	0	35	1.5	2	1	2
Patient_686	0	0	1	0	36.5	37	finwt_within5%	Male	White	0	80	43.5	8	5	1.5
Patient_687	0	1	0	0	32.5	32	finwt_within5%	Female	White	0	72	31	4	3	1.5
Patient_688	0	0	0	0	39	41.5	finwt_gain>5%	Female	White	0	70	56.5	7	4	2
Patient_689	0	0	0	0	32	30	finwt_within5%	Female	White	0	69	32.5	5	3	1.5
Patient_690	1	0	1	0	35.5	34.5	finwt_within5%	Female	White	0	69	61.5	12	6	2
Patient_691	0	1	1	0	38.5	41	finwt_gain>5%	Male	White	0	51	8.5	2	2	1
Patient_692	0	0	0	0	29	32.5	finwt_gain>5%	Male	White	0	50	8.5	5	2	2.5
Patient_693	0	1	0	0	31	31	finwt_within5%	Male	White	0	41	18	4	2	2
Patient_694	0	1	0	0	27	28.5	finwt_gain>5%	Female	White	0	41	5	3	1	3
Patient_695	0	0	0	0	29.5	29	finwt_within5%	Female	White	0	73	1	2	1	2
Patient_696	0	0	0	0	38	36	finwt_loss>5%	Female	Asian	0	67	61.5	8	5	1.5
Patient_697	0	0	1	0	37.5	37.5	finwt_within5%	Male	White	0	57	10	4	2	2
Patient_698	0	0	1	1	43.5	48	finwt_gain>5%	Female	White	0	46	63	12	6	2
Patient_699	0	1	0	0	34	34	finwt_within5%	Male	White	0	59	6.5	2	2	1
Patient_700	1	0	0	0	28	29.5	finwt_within5%	Female	White	0	62	4	3	2	1.5
Patient_701	0	0	0	0	29	30	finwt_within5%	Female	White	0	60	16.5	3	2	1.5
Patient_702	1	0	0	0	37.5	41	finwt_gain>5%	Female	White	0	42	34.5	7	4	2
Patient_703	1	1	1	0	41.5	38.5	finwt_loss>5%	Female	White	0	50	8.5	3	1	3
Patient_704	0	0	0	0	42	42	finwt_within5%	Female	White	0	45	1	2	1	2
Patient_705	0	1	1	1	37	37.5	finwt_within5%	Female	White	0	77	13	2	2	1
Patient_706	0	0	1	0	32	28	finwt_loss>5%	Female	White	1	73	23	9	3	3
Patient_707	0	0	0	0	31.5	32.5	finwt_within5%	Female	White	0	68	26	6	3	2
Patient_708	0	0	0	0	32.5	32.5	finwt_within5%	Female	White	0	63	4	2	2	1
Patient_709	0	1	1	0	28.5	24.5	finwt_loss>5%	Female	White	0	61	27	3	2	1.5
Patient_710	0	1	0	1	39.5	39	finwt_gain>5%	Female	White	0	58	60.5	12	6	2
Patient_711	0	0	0	0	34.5	33.5	finwt_within5%	Male	White	0	57	33	7	4	2
Patient_712	1	0	0	0	27.5	27.5	finwt_within5%	Female	White	0	55	4	3	1	3
Patient_713	0	0	1	0	33.5	34.5	finwt_within5%	Female	White	0	58	1	2	1	2
Patient_714	0	0	1	0	30.5	33	finwt_gain>5%	Female	White	0	41	12	3	2	1.5
Patient_715	1	1	1	0	30.5	30	finwt_within5%	Female	White	0	74	62	6	4	1.5
Patient_716	1	1	1	1	30	29.5	finwt_within5%	Male	White	0	64	3	2	1	2
Patient_717	0	0	1	1	34.5	33	finwt_within5%	Male	White	0	60	16	3	3	1
Patient_718	0	0	0	0	53	39	finwt_within5%	Female	White	0	56	33	5	3	1.5
Patient_719	1	1	1	0	28	29.5	finwt_within5%	Female	White	0	59	5.5	3	1	3
Patient_720	0	1	0	0	32	32	finwt_within5%	Female	White	0	58	18	4	2	2
Patient_721	0	1	0	0	36.5	35.5	finwt_within5%	Male	White	1	56	31.5	2	2	1
Patient_722	1	1	0	1	30	29.5	finwt_within5%	Female	White	0	59	25	6	3	2
Patient_723	0	0	1	0	33.5	34.5	finwt_within5%	Male	White	0	56	35.5	5	3	1.5
Patient_724	0	0	0	0	33	32.5	finwt_within5%	Male	White	0	49	1.5	2	1	2
Patient_725	0	0	0	0	34	29.5	finwt_loss>5%	Male	White	0	43	14.5	4	2	2
Patient_726	0	0	0	0	43	43.5	finwt_within5%	Female	White	0	30	8.5	3	2	1.5
Patient_727	0	0	0	0	30	30.5	finwt_within5%	Male	White	0	41	62.5	9	6	1.5
Patient_728	0	0	0	0	26	28.5	finwt_gain>5%	Female	White	0	73	7.5	3	2	1.5
Patient_729	0	1	0	0	30.5	31	finwt_within5%	Male	White	0	66	9.5	3	2	1.5
Patient_730	1	1	1	0	34	34	finwt_within5%	Female	White	0	66	25	8	3	2.5
Patient_731	1	1	1	0	24	24	finwt_within5%	Female	White	0	59	23.5	6	3	2
Patient_732	0	0	0	0	33	35	finwt_gain>5%	Male	White	0	44	18.5	4	2	2
Patient_733	0	1	0	0	32.5	32.5	finwt_within5%	Male	White	0	52	12	3	2	1.5
Patient_734	0	0	0	0	44	44.5	finwt_within5%	Female	White	0	25	29	7	3	2.5
Patient_735	1	0	1	0	34.5	35	finwt_within5%	Male	White	0	79	0.5	2	1	2
Patient_736	0	1	0	0	28	25.5	finwt_loss>5%	Female	White	0	70	23.5	4	3	1.5
Patient_737	0	0	0	0	35.5	35.5	finwt_within5%	Female	White	0	70	6.5	3	1	3
Patient_738	0	0	0	0	24	22	finwt_loss>5%	Male	White	0	68	31	8	4	2
Patient_739	0	0	0	0	44	44	finwt_within5%	Female	Black or African American	0	66	2	2	1	2
Patient_740	0	0	0	0	30.5	29.5	finwt_within5%	Male	White	0	48	39	7	4	2
Patient_741	0	0	0	0	39	39	finwt_within5%	Female	White	0	61	5.5	2	1	2
Patient_742	1	1	0	0	39	35.5	finwt_loss>5%	Female	White	0	63	11	3	2	1.5
Patient_743	0	0	0	1	32	31	finwt_within5%	Female	White	0	62	12	3	1	3
Patient_744	0	1	1	0	33.5	33.5	finwt_within5%	Female	White	0	61	31	6	3	2
Patient_745	1	1	1	1	42	41.5	finwt_within5%	Male	White	0	58	6.5	3	2	1.5
Patient_746	0	0	0	0	32.5	32	finwt_within5%	Female	White	0	52	8	2	2	1
Patient_747	0	0	0	0	31	31.5	finwt_within5%	Female	White	0	56	6	2	1	2
Patient_748	1	0	0	0	43.5	42.5	finwt_within5%	Female	White	0	51	16	4	3	1.5
Patient_749	0	0	0	0	27.5	31.5	finwt_gain>5%	Female	White	0	52	22.5	3	3	1
Patient_750	0	0	0	0	28.5	29	finwt_within5%	Male	White	0	41	18	2	2	1
Patient_751	0	0	0	0	25	27	finwt_within5%	Female	White	0	84	4	2	1	2
Patient_752	0	0	0	0	39	29	finwt_loss>5%	Male	White	0	72	18	5	2	2.5
Patient_753	0	0	0	0	32	33.5	finwt_within5%	Female	White	0	71	19.5	5	2	2.5
Patient_754	0	1	1	0	31	30.5	finwt_within5%	Female	White	0	70	23	3	3	1
Patient_755	0	1	0	0	28	25.5	finwt_loss>5%	Female	White	0	68	13	4	2	2
Patient_756	0	0	0	0	35	34.5	finwt_within5%	Female	White	0	67	8.5	3	2	1.5
Patient_757	1	1	1	1	37.5	34	finwt_loss>5%	Female	White	0	66	13	4	2	2
Patient_758	0	0	0	0	33.5	33.5	finwt_within5%	Male	White	0	58	2	2	1	2
Patient_759	0	1	1	0	35	35	finwt_within5%	Female	White	0	53	6	3	2	1.5
Patient_760	0	0	0	0	40.5	38	finwt_loss>5%	Female	White	0	45	5	2	1	2
Patient_761	0	0	0	0	46	45.5	finwt_within5%	Female	Not Specified	0	41	1	2	1	2
Patient_762	0	0	0	1	45.5	46.5	finwt_within5%	Female	White	0	32	15.5	5	2	2.5
Patient_763	1	0	0	1	46.5	46.5	finwt_within5%	Female	White	0	25	1	2	2	1
Patient_764	0	0	0	0	18.5	19.5	finwt_within5%	Female	White	0	66	19.5	3	3	1
Patient_765	1	1	1	0	34	34	finwt_within5%	Female	White	0	66	13	3	2	1.5
Patient_766	0	0	0	0	32.5	28.5	finwt_loss>5%	Male	White	0	63	60.5	11	6	2
Patient_767	0	0	0	0	28	28.5	finwt_within5%	Female	White	0	62	13	2	2	1
Patient_768	0	0	1	1	42.5	42.5	finwt_within5%	Male	White	0	57	1.5	2	1	2
Patient_769	0	1	0	0	43.5	43.5	finwt_within5%	Female	White	0	57	3	2	1	2
Patient_770	0	0	0	0	25.5	25.5	finwt_within5%	Female	White	0	56	56	9	6	1.5
Patient_771	0	0	0	0	18.5	17.5	finwt_loss>5%	Female	White	0	47	7	3	2	1.5
Patient_772	0	1	1	0	29	28	finwt_within5%	Female	White	0	83	32.5	6	4	1.5
Patient_773	0	1	0	0	24	24.5	finwt_within5%	Male	White	0	74	61	9	6	1.5
Patient_774	0	1	1	1	34	34.5	finwt_within5%	Female	White	0	73	3.5	3	2	1.5
Patient_775	0	0	0	0	21	21.5	finwt_within5%	Female	White	0	63	26	3	3	1
Patient_776	0	0	0	0	38	39	finwt_within5%	Male	White	0	51	16.5	4	3	1.5
Patient_777	1	1	1	0	24.5	26.5	finwt_gain>5%	Female	White	0	38	60.5	13	6	2
Patient_778	0	0	0	0	27	26.5	finwt_within5%	Female	White	0	52	9.5	3	2	1.5
Patient_779	1	1	1	0	40	38.5	finwt_within5%	Female	White	0	42	2.5	2	1	2
Patient_780	0	0	1	0	27	27.5	finwt_within5%	Male	White	0	50	8.5	3	2	1.5
Patient_781	0	0	0	0	37.5	29	finwt_loss>5%	Female	White	0	42	8.5	2	1	2
Patient_782	0	0	0	0	26.5	26	finwt_within5%	Male	White	0	28	1	2	1	2
Patient_783	0	0	0	0	21.5	22.5	finwt_gain>5%	Male	White	0	42	4.5	3	2	1.5
Patient_784	0	0	0	0	36	34	finwt_loss>5%	Male	White	0	61	4	3	1	3
Patient_785	0	1	0	0	25	24	finwt_within5%	Male	White	0	48	20	5	2	2.5
Patient_786	0	0	0	0	38.5	37	finwt_within5%	Male	White	0	61	12	4	2	2
Patient_787	1	0	1	0	49	52	finwt_gain>5%	Female	White	0	60	2	2	1	2
Patient_788	1	1	0	0	28	29	finwt_within5%	Female	White	0	60	57.5	11	5	2
Patient_789	0	0	0	0	27	27	finwt_within5%	Male	White	0	70	3.5	2	1	2
Patient_790	1	0	0	0	33.5	32.5	finwt_within5%	Male	White	0	36	7	3	1	3
Patient_791	0	0	0	0	33	30.5	finwt_loss>5%	Female	White	0	40	1.5	2	1	2
Patient_792	0	0	0	0	33	31	finwt_loss>5%	Female	White	0	68	22	5	3	1.5
Patient_793	0	0	0	0	34	36	finwt_within5%	Female	White	0	54	36.5	3	3	1
Patient_794	0	0	0	0	31.5	33	finwt_gain>5%	Female	White	0	50	64.5	12	6	2
Patient_795	0	0	0	0	41	39	finwt_within5%	Female	White	0	48	1	2	1	2
Patient_796	0	0	0	0	42.5	42.5	finwt_within5%	Female	White	0	70	45.5	5	3	1.5
Patient_797	0	0	0	1	33	27.5	finwt_loss>5%	Female	White	0	36	17.5	3	2	1.5
Patient_798	0	0	0	0	27	26.5	finwt_within5%	Female	White	0	56	11.5	3	2	1.5
Patient_799	0	0	1	0	29	29.5	finwt_within5%	Female	White	0	56	12	3	2	1.5
Patient_800	0	1	1	0	27.5	27.5	finwt_within5%	Male	White	0	45	2	2	1	2
Patient_801	0	0	0	0	38.5	35	finwt_loss>5%	Female	White	0	39	23.5	8	3	2.5
Patient_802	0	0	0	0	37.5	40	finwt_within5%	Male	White	0	71	6.5	4	1	4
Patient_803	0	0	0	0	31.5	31.5	finwt_within5%	Male	White	0	62	12	3	2	1.5
Patient_804	0	0	0	0	33	31.5	finwt_within5%	Female	White	0	60	5	2	1	2
Patient_805	0	0	0	0	29	25	finwt_loss>5%	Male	White	0	51	64	5	4	1.5
Patient_806	0	0	0	0	34.5	33	finwt_within5%	Male	White	0	71	5.5	3	2	1.5
Patient_807	0	0	0	0	36.5	36	finwt_within5%	Female	White	0	43	4.5	2	1	2
Patient_808	0	0	1	0	20.5	23.5	finwt_gain>5%	Female	White	0	65	65.5	13	7	2
Patient_809	0	1	0	0	30.5	30.5	finwt_within5%	Male	White	0	55	36.5	3	3	1
Patient_810	0	0	0	0	46	51.5	finwt_gain>5%	Female	White	0	53	9	3	2	1.5
Patient_811	1	1	1	1	51.5	49.5	finwt_within5%	Female	White	0	62	4	2	1	2
Patient_812	0	0	0	1	33	40.5	finwt_gain>5%	Female	White	0	48	37	3	3	1
Patient_813	1	1	1	0	40.5	38.5	finwt_loss>5%	Female	White	0	70	7	2	2	1
Patient_814	1	1	0	0	26.5	25	finwt_within5%	Female	White	0	56	25	3	3	1
Patient_815	1	0	1	1	39	27	finwt_within5%	Female	White	0	40	26.5	6	3	2
Patient_816	0	0	0	0	25.5	27	finwt_within5%	Male	White	0	68	1	2	1	2
Patient_817	1	0	0	0	37.5	38.5	finwt_within5%	Female	White	0	64	28.5	4	3	1.5
Patient_818	0	0	0	0	28	28.5	finwt_within5%	Male	White	0	72	12.5	2	2	1
Patient_819	0	0	0	0	39	38.5	finwt_within5%	Male	White	0	37	14	4	2	2
Patient_820	0	0	0	0	36.5	37	finwt_within5%	Female	White	0	45	38	6	4	1.5
Patient_821	0	0	0	0	32.5	29.5	finwt_loss>5%	Male	White	0	38	28.5	6	3	2
Patient_822	0	0	0	0	32.5	30.5	finwt_loss>5%	Male	White	0	69	3.5	2	1	2
Patient_823	0	0	0	0	33	30	finwt_loss>5%	Female	White	0	38	12	3	2	1.5
Patient_824	1	0	1	0	34	33.5	finwt_within5%	Male	White	0	54	4	2	1	2
Patient_825	0	0	0	0	42.5	47.5	finwt_gain>5%	Male	White	0	37	63.5	11	7	1.5
Patient_826	0	0	0	0	42.5	39.5	finwt_loss>5%	Female	White	0	65	38	4	3	1.5
Patient_827	0	0	0	0	24	24	finwt_within5%	Female	Black or African American	0	69	2	2	1	2
Patient_828	0	0	0	0	40.5	41	finwt_within5%	Female	White	0	53	8.5	4	2	2
Patient_829	0	0	0	0	28.5	29.5	finwt_within5%	Male	White	0	50	7	2	2	1
Patient_830	0	1	1	0	30.5	29.5	finwt_within5%	Female	White	0	65	1.5	2	1	2
Patient_831	0	0	1	0	33	33	finwt_within5%	Male	White	0	53	35.5	8	4	2
Patient_832	0	0	0	0	31.5	32	finwt_within5%	Female	White	0	65	1.5	2	1	2
Patient_833	0	0	0	0	37	37.5	finwt_within5%	Female	White	0	22	11	3	2	1.5
Patient_834	0	1	1	0	37.5	40	finwt_within5%	Female	White	0	78	45.5	6	4	1.5
Patient_835	0	1	0	0	29	31	finwt_gain>5%	Female	White	0	69	11.5	2	2	1
Patient_836	0	1	1	0	33	28.5	finwt_loss>5%	Male	White	0	67	25.5	6	3	2
Patient_837	0	0	0	1	20.5	21.5	finwt_within5%	Female	White	0	70	4.5	2	1	2
Patient_838	0	0	0	0	30	30	finwt_within5%	Female	White	0	78	3.5	2	1	2
Patient_839	0	0	0	0	29	30	finwt_within5%	Female	White	0	55	19.5	5	3	1.5
Patient_840	0	1	1	0	28.5	29	finwt_within5%	Male	White	0	40	16	4	2	2
Patient_841	0	0	0	0	32	38	finwt_gain>5%	Female	White	0	48	15.5	6	3	2
Patient_842	0	0	0	0	25	22.5	finwt_loss>5%	Female	White	0	63	39.5	4	4	1
Patient_843	1	0	0	0	38	39.5	finwt_within5%	Female	White	0	55	20	5	2	2.5
Patient_844	0	1	0	0	28.5	28	finwt_within5%	Male	White	0	42	55	4	2	2
Patient_845	0	0	1	0	27	28	finwt_within5%	Female	White	0	65	28	4	4	1
Patient_846	0	0	0	0	27.5	28	finwt_within5%	Male	White	0	54	22	5	3	1.5
Patient_847	0	0	0	0	36.5	40.5	finwt_within5%	Male	White	0	53	5.5	3	2	1.5
Patient_848	0	0	0	0	21	22.5	finwt_gain>5%	Female	White	0	60	6	2	2	1
Patient_849	0	0	0	0	24	25	finwt_gain>5%	Male	White	0	66	15.5	3	2	1.5
Patient_850	0	0	0	0	24	25	finwt_within5%	Female	White	0	53	4	2	2	1
Patient_851	0	0	0	0	27.5	26	finwt_loss>5%	Male	White	0	65	2.5	2	1	2
Patient_852	0	0	0	0	33.5	30	finwt_loss>5%	Female	White	0	45	27.5	4	3	1.5
Patient_853	0	0	1	1	42.5	43.5	finwt_within5%	Female	White	0	66	4.5	2	1	2
Patient_854	0	1	1	0	32	32.5	finwt_within5%	Female	White	0	63	5	2	2	1
Patient_855	0	0	1	0	28.5	29	finwt_within5%	Female	White	0	63	2	2	1	2
Patient_856	0	0	0	0	30	29.5	finwt_within5%	Female	White	0	48	7.5	2	2	1
Patient_857	0	0	0	0	28.5	31	finwt_gain>5%	Male	White	0	22	25.5	4	3	1.5
Patient_858	0	1	0	1	24.5	26	finwt_gain>5%	Female	White	0	52	21.5	5	2	2.5
Patient_859	0	0	0	0	31.5	30.5	finwt_within5%	Female	White	0	51	18.5	4	2	2
Patient_860	0	0	0	0	27.5	23.5	finwt_loss>5%	Male	White	0	63	13.5	4	2	2
Patient_861	1	0	0	0	32	32	finwt_within5%	Male	White	0	59	8	3	2	1.5
Patient_862	0	0	0	0	35.5	35	finwt_within5%	Male	White	0	35	3.5	2	1	2
Patient_863	0	0	0	0	27.5	26	finwt_within5%	Female	White	0	43	19.5	6	3	2
Patient_864	0	0	0	0	34	34.5	finwt_within5%	Male	White	0	62	7.5	4	1	4
Patient_865	0	0	0	0	30	29.5	finwt_within5%	Female	White	0	74	7	2	2	1
Patient_866	0	0	0	0	34	37	finwt_gain>5%	Male	White	0	31	28.5	7	4	2
Patient_867	0	1	0	1	37	34	finwt_loss>5%	Female	White	0	70	6	2	2	1
Patient_868	1	0	0	0	46	49	finwt_gain>5%	Male	White	0	60	16	3	3	1
Patient_869	0	0	0	0	44.5	43.5	finwt_within5%	Male	White	0	57	14	4	2	2
Patient_870	0	0	0	0	29.5	29	finwt_within5%	Male	Asian	0	43	3	2	2	1
Patient_871	0	0	0	0	28.5	27.5	finwt_within5%	Female	White	0	52	2	2	2	1
Patient_872	0	0	0	0	29	29.5	finwt_within5%	Male	White	0	46	3.5	2	2	1
Patient_873	0	0	0	0	37	37.5	finwt_within5%	Male	White	0	40	1.5	2	2	1
Patient_874	0	0	0	0	29.5	30.5	finwt_within5%	Male	White	0	38	1.5	2	2	1
Patient_875	0	0	0	0	36	36	finwt_within5%	Female	White	0	57	1	2	1	2
Patient_876	1	0	0	0	30	27.5	finwt_loss>5%	Male	White	0	45	4	3	1	3
Patient_877	0	0	0	0	27.5	28	finwt_within5%	Male	White	0	29	1	2	1	2
Patient_878	0	0	0	0	44.5	46	finwt_within5%	Female	White	0	53	3	2	1	2
Patient_879	0	0	0	0	26.5	27	finwt_within5%	Male	White	0	54	1.5	2	1	2
Patient_880	0	1	0	0	29.5	29	finwt_within5%	Female	White	0	56	13.5	2	2	1
Patient_881	0	1	0	0	28.5	28.5	finwt_within5%	Male	White	0	48	1	2	1	2
Patient_882	0	0	0	0	33.5	31.5	finwt_loss>5%	Male	Not Specified	0	38	20	5	2	2.5
Patient_883	1	1	0	0	36.5	38.5	finwt_within5%	Female	White	0	48	19	5	2	2.5
Patient_884	0	0	0	0	31.5	31	finwt_within5%	Male	White	0	52	0.5	2	1	2
Patient_885	0	0	0	0	42	39.5	finwt_loss>5%	Female	White	0	59	10	4	1	4
Patient_886	0	0	0	0	31.5	31.5	finwt_within5%	Male	White	0	35	1.5	2	1	2
Patient_887	0	0	0	0	36.5	36.5	finwt_within5%	Male	White	0	48	1.5	2	1	2
Patient_888	0	0	0	0	30	31.5	finwt_within5%	Male	White	0	35	18	4	3	1.5
Patient_889	0	0	0	0	27	26	finwt_within5%	Male	White	0	59	17	5	2	2.5
Patient_890	0	0	0	0	32	30.5	finwt_within5%	Male	White	0	52	16	9	2	4.5
Patient_891	0	0	0	0	26.5	26	finwt_within5%	Male	White	0	68	5	3	1	3
Patient_892	0	1	0	0	30	28	finwt_loss>5%	Male	White	0	45	34.5	8	4	2
Patient_893	0	0	0	0	35.5	40.5	finwt_within5%	Female	White	0	54	10	4	2	2
Patient_894	0	0	0	0	37.5	38.5	finwt_within5%	Female	White	0	44	1	2	1	2
Patient_895	0	0	0	0	44.5	44	finwt_within5%	Female	White	0	41	0.5	2	1	2
Patient_896	0	0	0	0	29.5	30	finwt_within5%	Female	White	0	69	1	2	1	2
Patient_897	0	0	0	0	36	34.5	finwt_within5%	Female	White	0	60	1.5	2	1	2
Patient_898	0	0	0	0	48.5	49.5	finwt_within5%	Female	White	0	26	17	3	3	1
Patient_899	0	0	0	0	33.5	36.5	finwt_gain>5%	Male	White	0	44	7.5	2	2	1
Patient_900	0	0	0	0	31	30.5	finwt_within5%	Female	White	0	67	2	2	1	2
Patient_901	0	0	0	0	34	34	finwt_within5%	Male	White	0	37	7.5	3	1	3
Patient_902	0	0	0	0	29.5	30	finwt_within5%	Male	White	0	51	3	3	2	1.5
Patient_903	0	0	0	0	33	35	finwt_gain>5%	Female	White	0	67	14.5	8	3	2.5
Patient_904	0	0	0	0	29.5	25.5	finwt_loss>5%	Male	White	0	31	14	4	3	1.5
Patient_905	0	0	0	0	39	43	finwt_gain>5%	Female	Black or African American	0	73	9	3	1	3
Patient_906	0	0	0	0	30.5	26.5	finwt_loss>5%	Female	White	0	49	8	2	1	2
Patient_907	0	0	0	0	27.5	27.5	finwt_within5%	Female	White	0	79	3.5	4	1	4
Patient_908	0	0	0	0	32	32	finwt_within5%	Male	White	0	55	2.5	3	1	3
Patient_909	0	0	1	0	30	27	finwt_loss>5%	Female	White	0	48	5	3	2	1.5
Patient_910	0	0	0	0	42	38	finwt_loss>5%	Female	White	0	33	5.5	3	2	1.5
Patient_911	0	0	0	0	22	22.5	finwt_within5%	Female	White	0	26	20	4	3	1.5
Patient_912	0	0	0	0	29	27.5	finwt_loss>5%	Male	White	0	51	11	4	2	2
Patient_913	0	0	0	0	26.5	28	finwt_gain>5%	Male	White	0	62	6.5	3	2	1.5
Patient_914	0	0	0	0	38.5	39	finwt_within5%	Female	White	0	31	3.5	2	2	1
Patient_915	0	0	0	0	29	30	finwt_within5%	Female	White	0	49	13.5	5	3	1.5
Patient_916	0	1	0	0	23.5	23.5	finwt_within5%	Female	White	0	70	27.5	5	3	1.5
Patient_917	0	0	0	0	33	33.5	finwt_within5%	Female	White	0	39	29.5	2	2	1
Patient_918	0	1	0	0	30.5	30.5	finwt_within5%	Male	White	0	49	1.5	2	2	1
Patient_919	0	0	0	0	35	33	finwt_loss>5%	Male	White	0	65	3	3	2	1.5
Patient_920	0	0	0	0	32	35	finwt_gain>5%	Male	White	0	61	6	2	2	1
Patient_921	0	0	0	0	39.5	39	finwt_within5%	Male	White	0	55	1.5	2	1	2
Patient_922	0	1	0	0	21	20.5	finwt_within5%	Male	White	0	43	1.5	2	1	2
Patient_923	0	0	0	0	34	35	finwt_within5%	Male	White	0	24	1	2	1	2
Patient_924	0	0	0	0	26.5	27.5	finwt_within5%	Male	White	0	22	42.5	7	5	1.5
